# Supplementary material for: Erosion of Gene Co-expression Networks Reveal Deregulation of Immune System Processes in Late-Onset Alzheimer’s Disease
Source: Front Neurosci. 2020 Mar 20;14:228. doi: 10.3389/fnins.2020.00228 (PMC7099620; doi:10.3389/fnins.2020.00228)
Supplement: Supplementary file 2 [file Table_1.xlsx]

## Sheet: turquoise
Supplementary Spreadsheet S1 - Co-expressed Genes by Module
NCI	MCI	AD
TIGAR	VDAC3	RNU1-91P
VDAC3	ZWILCH	DCDC2C
PTPN4	BEX2	LINC02292
HSPA14	TPI1	ZNF736P9Y
RWDD2A	VSTM2A	MTND2P32
SCFD2	DDX42	IFNA1
RAD17	TOMM40L	MTND3P5
KBTBD4	DNAJC27	FTLP16
FBXO45	SRPRA	CALML5
B3GALNT1	SOSTDC1	SNORA23
EPHA3	TANC2	TDRD15
RPS6KC1	UBE2N	RPS3AP41
FAM169A	POU6F1	CICP26
DNAJC27	MORF4L2	NDUFB4P12
NCEH1	SYNJ1	UGT3A1
PRDM10	BMPER	NPHP3-AS1
OSBP	NUDT4	RPS26P31
ARFGEF1	STXBP5L	SNORA52
PRKACB	MED8	CDH16
ISCA1	PREP	LINC00354
UBE2N	SLC20A1	OR8X1P
VTA1	NALCN	EEF1B2P6
KIAA1468	TNFAIP8L3	DNM3OS
MORF4L2	POPDC3	RPS19P1
SYNJ1	HINT1	DLG1-AS1
BMPER	PI4K2A	MTND4P30
CLCN4	FAT3	LINC00596
NUDT4	PTPRR	SPON1-AS1
TMEM30A	ABCC1	MTCO2P16
COL4A3BP	CAP2	RN7SKP53
STXBP5L	LDB2	RN7SKP50
PREP	LNX1	OR7E106P
MAIP1	RNF112	SLC24A5
PAQR3	ABCF2	ELMO1-AS1
NALCN	SLC35F3	RNU4-2
POPDC3	GOT1	RPL7AP31
HINT1	NRIP3	TARDBPP2
CDO1	IQSEC1	HES3
ZDHHC13	GPR61	NPIPB15
DNAJA2	SERAC1	RN7SKP40
CAP2	NRN1	AKR1B10
LDB2	FAM92A	LINC01859
LNX1	UBE2V1	RPL23AP2
BICRAL	GNL3	MROH5
PTS	PSMB7	LINC00644
GOT1	KHDRBS3	VN2R10P
FGF12	FAM84A	LINC02518
SERAC1	LGALS8	KRT18P19
CCDC85A	ATP6V1E1	NOBOX
ZNF510	ZCCHC12	RPS10P3
PTPRD	MRFAP1L1	DUPD1
FAM92A	WSCD2	HTT-AS
ZFP28	INPP4A	CELP
GNL3	CAMKK2	XKRYP1
SACM1L	MAD2L1BP	RPS7P5
TSN	CNTNAP1	PMS2P9
CHP1	LANCL2	LINC01804
SLC37A3	CUL1	NLRP7
SRRD	TOR1A	LINC00028
NDUFA12	HERC1	SDAD1P2
LGALS8	ENTPD3	CCDC198
MRFAP1L1	LINC01963	DOCK11P1
CBX1	CD200	AADAC
INPP4A	TTC1	LINC02057
CCDC43	CADPS2	HOXB13
UTP18	COPS3	GOLGA6D
LANCL2	ENC1	OR51M1
TRNT1	DYNC1I1	ACTN4P2
CUL1	MANEAL	LINC02409
TOR1A	DDX1	ANXA2P2
ADGRL2	ITPR1	MBD3L4
CD200	OIP5-AS1	KRT33A
UBE4A	NUDT10	PPIAP14
MRPS23	MOCS2	TRAPPC2P2
CADPS2	LAMP5	CRISP3
COPS3	SLC25A32	NXNP1
ENC1	DCLK1	DDX3P1
MEAF6	PTPN3	PABPC1P6
DYNC1I1	SSX2IP	WDR7-OT1
ADGRB3	TBC1D9	RPL39P40
KCMF1	ASAH2B	HNRNPKP1
DDX1	TSPAN5	RPL34P33
SNAPC3	GAD1	KRT18P39
ITPR1	PLK2	IGLV6-57
NUDT10	CACNA2D1	DYNAP
UHRF1BP1L	FAM81A	NCBP2L
RAB3GAP1	NDST3	RN7SL284P
MOCS2	ATP1B1	CGA
SLC25A32	PRKCE	C9orf92
DCLK1	LRRTM4	RDH8
SSX2IP	ACVR1B	OR10W1
TBC1D9	NEDD8	FAM206BP
FBXO3	AFTPH	VN1R11P
ASAH2B	ATP2A2	PRH1
TSPAN5	REEP5	AMY1C
LTA4H	DOK6	ACTBP6
SKP1	NEUROD6	SNORA84
PLK2	RAE1	LINC01510
CACNA2D1	SNAP25	DIP2A-IT1
UBR7	EIF4G3	RNU6ATAC35P
PSMD14	DPP10-AS1	RN7SL213P
FAM81A	MRPS27	RPSAP52
COPS5	CLVS1	KBTBD13
NDST3	ATP5O	HOXA11
GNAI1	TRAPPC6B	FAF2P1
ALKBH8	TMEM169	TESC-AS1
FGFR1OP2	NIF3L1	PLA2G4F
ATP1B1	DGKB	NPM1P13
PRKCE	APOO	GJB7
PPP1R2	MAP2K4	VWA8P1
KIAA1191	CLSTN2	RN7SL622P
TMEM65	CALM2	LINC01598
CAMK2D	CIAPIN1	LINC02471
TMEM14A	TCTEX1D2	LINC01090
RNF6	PSPC1	VTI1BP3
UXS1	GABRG2	FSCB
TMEM181	KCTD1	ICOS
CISD2	VPS33A	LINC01905
BBS12	PIP4P1	HSFY3P
CCSAP	ERVK3-1	UNC93B2
TGFBRAP1	PLXNC1	TSPY2
ATP2A2	PRPS2	RN7SKP63
REEP5	KCNJ3	AGBL5-IT1
DOK6	COPS7A	NIP7P3
LNPK	PLXNA4	LINC00973
JAKMIP2	FABP3	PIH1D3
AVL9	ARHGEF3	ANAPC1P1
SLC6A15	NAP1L2	RN7SL242P
SNAP25	SUSD4	DSG2-AS1
EIF4G3	C3orf80	SLC35G6
C1orf109	NBEA	MTATP6P16
TATDN1	KIAA1549L	COPS8P3
AKIRIN2	PLPPR4	E2F4P1
MFF	FGFR1OP	CDC20B
BRMS1L	PWAR6	CLK2P1
SH3BGRL2	RAB6B	SUPT20HL2
GPN1	DOCK3	CCL21
EIF4ENIF1	TMEM70	HOXA4
CLVS1	GRIP1	OSTCP2
TRAPPC6B	BAG5	APCDD1L
SARAF	KCNH5	PSMD10P3
EPC2	TPBG	RAB5CP2
CDC42	HDGFL3	IGLV2-14
NIF3L1	SEC61A2	MNX1
WDR3	GNPNAT1	MTCO3P16
UBE2D2	UGCG	MT1P1
MAP2K4	DACH2	RPS29P19
PAPD7	CACNB2	EEF1GP4
CALM2	ATP6V1B2	LINC01917
VPS36	EMC1	LINC01016
PIGK	KCNV1	KRT6B
OPA1	WIPI2	RPEL1
RALGAPB	HCCS	BMPR1APS1
THAP10	41887	RNF152P1
GABRG2	CSMD1	NPIPB1P
ADAM22	PIP4K2C	OR2A15P
YPEL5	ENTPD4	POU4F2
PLXNC1	GALNTL6	TRMT112P4
TRIM32	TMEM155	RN7SL403P
PRPS2	LONRF2	LINC01537
CUL2	UNC80	HNRNPA1P9
SLC25A46	ATXN7L3B	HNRNPA1P12
ARHGEF3	VPS26B	LINC01618
SNAPC5	FEN1	RN7SL110P
OTUD6B-AS1	FAR2	CDCA4P2
NAP1L2	KALRN	GPAT2P2
GNPDA2	HOOK1	RNASE7
C3orf80	PTRH2	EIF4BP3
TRIM23	IFT46	LINC02321
NBEA	PARM1	NCLP2
KIAA1549L	RAD1	XAGE3
PSMC2	RARB	EVX1
FAM122B	LINC02389	RPS23P8
PLPPR4	RSPO2	MTCO3P24
MSH2	NSG2	LINC01031
ATP8A1	RASAL2	CDX2
FGFR1OP	DCBLD1	USP9YP28
MAK16	RNF175	FEM1AP4
DCTN4	BTBD10	TERF1P3
PWAR6	MAGEE1	RN7SL630P
COPS8	GABRB2	FAM138E
ZNF655	SH3BP5	LINC01908
DOCK3	TDO2	RPL21P40
TIPRL	CDS1	LINC00944
PXYLP1	ERLEC1	NPAP1P2
ARF4	SHANK2	MTCO3P44
BAG5	MPC2	HMGA1P3
CYCS	FAM20B	PWRN3
AP5M1	TUSC3	HNRNPA3P15
HDGFL3	CMAS	RPL7P40
CSNK2A1	FAM216A	ARSH
FAM220A	OLFM3	LINC01956
SEC61A2	FAM136A	MIR320B2
GNPNAT1	KCNC2	USP17L15
TXNDC16	GRAMD1B	TRGV3
UGCG	FRMPD4	LINC02047
DNM3	C6orf106	RPSAP59
ORC4	NOS2	NPM1P41
GOLT1B	FAM135B	PF4V1
UBE4B	CHMP4B	IARS2P1
SCCPDH	EFNB3	SPATA8
ACLY	SUSD5	IQCA1-AS1
CACNB2	SLC25A4	BCL2L12P1
ORC3	EGR3	RPS2P36
TAX1BP1	SRD5A1	LINC01995
KCNV1	GNL1	LINC01468
RNGTT	SPTSSB	OR11H13P
HCCS	B4GALT5	LINC01940
CSMD1	GPR88	UBE3AP2
PIP4K2C	SRP68	AMY1B
ENTPD4	CA10	MTCO1P39
GSKIP	EPB41L3	RPS3AP39
KPNA1	CPNE4	PSME2P2
TMEM155	UQCRH	IGLV1-47
LONRF2	ELAVL2	TPM2
CSTF2T	CSRNP2	ARHGAP26-AS1
PLAA	C1orf216	TRIML1
UNC80	PTPRN2	TMEM89
VMA21	NREP	ZBED2
UQCRC2	BEX4	FUNDC2P2
KALRN	DPY19L2P1	RPL10P7
SORD	REPS2	ZNF705G
HOOK1	TM9SF4	FOXA1
ARFGEF2	PRKAG2	ZBTB12BP
DNAJB6	GATB	LINC01060
ELOC	RXFP1	KIRREL1-IT1
NUDT21	SLC12A5	NFIA-AS1
GULP1	LINC01234	LINC01722
CS	DNAJC8	PABPC1P12
PJA2	SLC2A13	CCDC83
PARM1	FAM19A1	PPIAP39
RAD1	PRKAR2B	BUB1B-PAK6
RARB	MADD	HOXA13
SLC30A9	VPS35	BCRP8
RSPO2	TMED3	PSMC1P4
CEP68	SLC8A3	PTBP1P
RAB12	GLOD4	RN7SL634P
RASAL2	DIRAS2	DSCAM-AS1
ARMCX1	PPP1R11	LINC00992
LINC00641	SLC25A12	ERLEC1P1
PDCD10	GRIK2	ADH5P2
RNF175	FAM234B	SCGB1D4
BTBD10	KLHL42	ZNF840P
MAGEE1	PREPL	MTCO1P31
GPR180	PNMA8A	LINC01479
FAM192A	OCRL	SLC9C1
ARMCX2	RIMKLA	TFF1
ERLEC1	GPRASP1	SCARNA22
SHANK2	BHLHB9	NOS2P2
DOPEY1	CRMP1	SALL1P1
FAM20B	ANAPC7	HOXD10
TUSC3	CISD1	SLC14A2-AS1
ZNF675	CHRNB2	DKK4
CMAS	RPGRIP1L	LDHAP5
OLFM3	NUP50-AS1	STPG3
KCNC2	PPARGC1A	RN7SL724P
STAM	ATP6V1D	TRBV24-1
FRMPD4	TMEM246	RN7SL219P
TM6SF1	ARPP21	RN7SL810P
PPM1L	SLC4A1AP	GPHB5
FAM135B	TTBK2	NOP56P1
PCNP	FBXO40	RPL31P63
CHMP4B	PPP1R14C	SNRPCP13
EIF4G2	MKRN1	BMS1P13
C12orf4	BRWD1	CPHL1P
BECN1	LY86-AS1	LINC02159
SUSD5	ARL6	MTCO1P4
UBE3C	UNC5D	ANP32D
SNX25	PAX7	KCTD10P1
DPY19L2	SCG2	LINC02253
NUS1	YWHAH	MMP26
PAPSS1	SUSD1	LINC01582
EXOC6B	HLF	RPS6P15
SLC25A4	SLC9B2	RNU2-7P
PAFAH1B1	GLRX5	LINC02212
ATF2	BCAP29	TUBB3P1
CNTN3	HNRNPUL2	TM4SF1-AS1
MFSD6	STS	SAA2-SAA4
NDFIP2	DCAF4	RN7SKP240
RBM11	RASGEF1A	RPSAP20
SPTSSB	RCAN2	SYNE1-AS1
GTF2B	EXOC6	LINC01046
MTPN	CHGB	FAM32BP
B4GALT5	EIF2B3	SGO1-AS1
DYNLT3	GSPT2	GNAQP1
CD47	GUCY1B3	AMY1A
DNAJC19	GRM8	TUBB8P2
ANXA7	KLHL29	PRR31
GPR137C	PDE1A	MTRNR2L5
CA10	ZNF223	CASC16
EPB41L3	SYBU	HIGD1C
CPNE4	KCNS1	AMELX
FAM69A	C5orf22	LINC01594
CKAP2	ANKH	RPL7P32
ELAVL2	B4GALT6	GCNT3
PPP2CA	CALB1	HMGN1P3
IMPAD1	UBQLN2	GTF2IP9
HECTD2	BABAM2	CRLF2
PDAP1	UBE2Q1	RPL5P17
C1orf216	GABARAPL1	FAM90A24P
FAM122A	HMGCLL1	LINC00200
H2AFZ	TBC1D30	NIFKP3
CDC5L	IMMT	RPL9P7
RNF38	TXNL1	CBX1P4
DPY19L2P1	NDUFA8	CTAGE16P
REPS2	CLCN6	AGAP13P
PRKAG2	TASP1	RN7SL384P
RNF111	ZDHHC23	ZNF444P1
XRCC5	STAMBPL1	SLC36A2
NUDT9	RGS7	RPL35AP35
RAP1GDS1	PDP1	MRPS18AP1
SLC2A13	MYT1L	LGALS9B
EIF4E3	SHROOM2	RN7SL124P
SMG8	RAB37	HCG4P11
MLLT3	ASNA1	HLA-C
FAM19A1	ADAM23	THAP5P1
PRKAR2B	MSL3	BLACE
VPS35	FOXJ3	RPL7AP30
ITFG1	DYNLL1	CTAG2
DPY19L1	LMO7	VN1R38P
GLOD4	FBXO9	FRG2KP
DIRAS2	SLC4A10	KATNBL1P2
SLC25A12	TPGS2	RPS27P27
GRIK2	CDK20	LILRB1-AS1
TMEM131	DLGAP1-AS4	RPL9P16
COQ10B	FAM131B	USP9YP14
FAM234B	STRIP2	NPM1P34
MED21	CFAP20	GPR174
HTATSF1	ANO3	RPL6P27
HNRNPH2	MAP2	B3GAT3P1
KLHL42	PTPRM	PRMT5-AS1
PREPL	NME1	MROH3P
PNMA8A	PHF24	DEFB131E
COPS2	COPG1	HEPHL1
OCRL	PABPC1L2A	C16orf90
FMR1	RASL11B	RN7SL850P
DDHD1	SPHKAP	LINC01780
STX6	CYP4X1	FCF1P8
VAT1L	NPTN	FAM8A6P
GPRASP1	PCSK1	LINC02414
WDR12	TRANK1	RNF222
BHLHB9	RABIF	HERC2P11
TPP2	ARCN1	CDH17
RAB6A	TLN2	NDUFB4P5
RPGRIP1L	SAMD12	LMOD2
ATP6V1D	C16orf87	NOTO
TMEM246	BLVRA	SNORA2C
ARPP21	SOWAHB	RNY1
EIF1B	STYK1	RN7SKP243
NDC1	SLITRK5	CEACAM16
C11orf58	DHCR24	LIMS4
GFPT1	TRIM36	HNRNPA1P35
MKRN1	CNIH3	MBD3L2B
CAND1	ARMC8	LYZL1
BRWD1	C14orf2	RNU6-130P
RCN2	C16orf52	TRAF6P1
ARHGEF7	JAZF1-AS1	RPS15AP11
FEM1B	C3orf14	PPIAP59
UNC5D	TMEFF2	IGBP1P3
DNAJC13	TBC1D7	PGAM1P2
YWHAQ	SLC9A6	RN7SL390P
YWHAH	ASNS	LINC01962
HLF	DRGX	ATP4B
MAN1A1	CERS6	LINC01022
SLC9B2	MFSD4A	RPS3AP4
PSMD10	SATB2	GCM2
GTPBP10	FHL2	MSGN1
PPM1H	MANSC1	LINC01795
BCAP29	AFG3L2	STOML3
HNRNPK	PEX11B	MAGEB2
MRPS22	ATP6V1A	UBE2E2-AS1
USP7	HMG20A	SBK2
HNRNPUL2	GSTA4	RPS7P11
STXBP5	B4GAT1	RN7SL502P
STS	APMAP	CTAGE9
EIF3H	EIF1AD	CALM2P3
G3BP2	B4GALNT1	SMIM9
PDHB	LSM11	PAX4
EFCAB7	TRHDE	LINC01317
RCAN2	YLPM1	WFDC11
FAM98B	LRRTM3	WFDC9
EXOC6	PITHD1	OSTCP4
CHGB	MAPK10	RPS4XP9
FBXO22	ST3GAL5	ACTG1P9
TLK2	NEXMIF	PPIAP9
EIF2B3	ZNF365	MTCO1P40
BRIX1	DRG1	PRDM13
GHITM	MDH2	GSC2
ZXDB	SCG5	IFNA5
GSPT2	PTH2R	DCDC2B
GUCY1B3	SMIM12	SNRPGP9
ANAPC13	RALYL	SLC7A11-AS1
BTF3L4	CHAF1B	LINC02119
PDE1A	MYO5A	RBM17P3
HSPA13	CLPTM1L	EFCAB9
PMPCB	SLITRK3	FAM106DP
KIAA0319	KCNIP4	ZFAND6P1
PPIP5K2	BRF2	DYDC1
LRRC40	CELF2	TRAT1
CHSY3	SMARCA2	TOX4P1
C5orf22	FAM102B	LINC02323
B4GALT6	CSE1L	FOXI3
ANKMY2	ATRNL1	MKRN9P
CCT6A	GRIA1	APOH
MBNL2	SUB1	OR52H1
UBQLN2	TERF2	SLIT2-IT1
SNRPD3	TPRG1L	CYLC1
SLC35F1	PTPRO	RPL23AP35
MBTPS2	ASPHD2	CTAGE13P
UBE2Q1	AGK	EEF1B2P3
ASNSD1	PABPC1L2B	GUSBP10
HMGCLL1	SLIT1	MFSD4BP1
RANBP9	JOSD1	VN2R3P
RAPGEF5	THOC7	LINC02392
PRPS1	CACNA2D3	HSPA8P6
IMMT	EPHA5	SLC25A5P1
TXNL1	SMIM18	TCF7L1-IT1
HDHD2	SERPINI1	RNU1-134P
ECD	UBE2V2	XKRYP2
UMAD1	LRRC28	SRP72P2
TASP1	ESYT1	AMHR2
HSF2	TMEM268	FGF10-AS1
ZDHHC23	MLIP	CERS6-AS1
ZNF721	RAB3C	SERPINB10
STAMBPL1	LNP1	CEP164P1
RGS7	DDX25	SYNJ2BP-COX16
PDP1	NMNAT2	PPIAP10
FH	EPHA4	SERPINB7
PFKM	TUFT1	LHFPL3-AS1
ZW10	PLPPR5
ARPP19	SLC39A10
HEATR5B	EMC4
ZDBF2	ATP6V1C1
RINT1	KCNQ5
RAD23B	STAT4
RNF139	MORN4
TM2D2	ZBTB24
ADAM23	EFTUD2
TTC19	AMIGO1
OSBPL1A	TM2D3
FOXJ3	EPB41L1
RAB39B	RASGRF1
PHYHIPL	TSPAN13
UVRAG	FAM78B
SLC4A10	CDR2
PRDM4	STMN1
NAPG	SNAP91
SERINC1	MRPS30
VPS41	HSPA12A
UBXN2B	PSMD8
DLGAP1-AS4	FARSB
ZDHHC21	KCNK1
CFAP20	XK
ANO3	THRAP3
STX7	IGSF3
STX3	AK5
TSC22D2	GNB1
MAP2	C11orf74
ANKRD50	NWD2
PTPRM	EIF5A2
SF3A3	SLC36A1
C2CD5	XRCC6
ZBTB11	NDUFC2
MED14	TBR1
RABGAP1	TMEM35A
ARL6IP5	FAM110B
SNRK	INA
CCDC6	SLC25A3
ATP6V1G1	GLRB
CYP4X1	HCN1
AKAP6	VSTM5
NPTN	FRRS1L
PCSK1	SLC35B4
KIAA0895	LRRC8B
MKRN2	SH3GL2
CLASP2	FLRT3
PARP8	PPFIA2
AZIN1	ACTN2
HERC3	KPNA2
PSMD6	TERF2IP
GABRA4	PNMA2
ALS2	MDH1
ARMT1	PLEKHA1
SAMD12	CDH8
QRICH1	RASGRP1
C16orf87	MAPK9
NTN4	NLK
COA1	R3HDM1
RFK	ERICH3
TRIM36	PTPRT
DIMT1	POLE3
NIPA1	UCHL1
ARMC8	WDR82
C16orf52	TTC39A
INSIG2	SAE1
RAB2A	CACNB4
NIPSNAP3B	DCTN2
SRPK1	RGS6
C3orf14	OGFOD1
IMPA1	TATDN2
ZNF711	PDE2A
SLC9A6	TSPYL4
HDAC9	SLC25A44
LEO1	CDK5R1
GABARAPL2	ASH2L
CERS6	GREM2
SATB2	LINC01616
UBP1	SNU13
SMU1	CALHM1
OXR1	DPP10
STK39	FIG4
ATXN10	SEMA4F
AGTPBP1	TOMM22
CLINT1	CBX7
COX7B	OPCML
ATP6V1A	GPR158
SNX3	AP4S1
PAIP1	ATP6AP1
HMG20A	ANKRD42
FAM160B1	CACNA1B
WSB2	AREL1
SS18L1	LINC00507
HBS1L	TCF20
LSM11	NEU1
MRPL15	THYN1
SELENOI	SLC29A1
LRRTM3	OLA1
MAPK10	SLITRK1
MTMR6	RASGRF2
ST3GAL5	SMAP2
NEXMIF	CACNA1E
ZNF365	PIAS2
C1QBP	ARMCX5
DPM1	TMEM183A
KDM1A	NSF
RALYL	KCNJ9
MYO5A	LRRC20
ZFAND5	KIF3C
PPP2R2C	PCMT1
PRKCI	PRRG3
SLITRK3	TMEM25
ESD	MOAP1
KCNIP4	TOMM5
CASK	COL12A1
AP2B1	SMYD2
GORASP2	FMN1
FAM103A1	SCAMP5
SMARCA2	CADPS
PPP3CC	PSD3
FAM102B	TMX4
ATRNL1	RAB9B
TBK1	GABRA1
SUB1	IDS
LRP12	ANKRD46
PTPRO	HENMT1
DKK3	CALM1
AGK	EIPR1
TMEM33	PHTF1
COPA	GLS2
CPSF6	ZC3H12B
SLC1A1	UBLCP1
THOC7	RTN3
CACNA2D3	RPP40
EPHA5	NETO1
PPA1	KCND2
POLR2B	DRP2
SERPINI1	FGF14
UBE2V2	STAU2
RAB3C	RNF41
NORAD	RAB27B
BBS7	NIPAL2
RDH14	ATP2B2
CDC37L1	CBLN2
NMNAT2	NFYC
PRUNE2	KAT14
ACVR2A	PAK1
EPHA4	ATG16L1
CDK7	AMPH
RAPGEF2	ELMOD1
RAN	MAP6
PLPPR5	OSBPL10
SLC39A10	RAB15
MAT2B	THY1
AASDHPPT	ZNF204P
ATP6V1C1	COX7A2L
ACTR6	CHMP1B
ARMC10	SEC16B
KCNQ5	DIAPH1
TDRKH	NKIRAS1
HLTF	UCK2
STAT4	EPHX4
PPT1	GRM5
AMIGO1	TAF4B
TM2D3	ZYG11B
MAGEH1	NRBP1
ZMYM4	TYRP1
SUCLA2	CDC123
KLHL7	TSPYL5
RASGRF1	GABRA5
CCNT2	WASL
TSPAN13	GNG2
CDR2	BTBD11
STMN1	ARL15
SNAP91	DLG3
MRPS30	PLCL2
HSPA12A	INPP5A
ZDHHC17	UBE2QL1
NAA30	PISD
TMEM178B	TMEM163
TXNDC9	NCALD
CDK17	MB21D2
PARG	SEZ6L
HACE1	NUDT11
GLCE	CYP26B1
KCNK1	TOMM34
METTL5	SPCS3
XK	RPAIN
THRAP3	RTN1
MRPS35	CNST
AK5	SLIT2
GNB1	RTKN2
GOPC	KIAA0753
NWD2	MCTP1
EIF5A2	ATP1A1
TBR1	WDR7
TMEM35A	FSTL5
ABRAXAS2	KIAA1217
FASTKD2	SUPT16H
INA	BZW2
GLRB	MYL12B
MAGI3	GDAP1
FAM13B	SFXN1
HCN1	IFT57
TRAPPC8	NDUFB6
PPP6C	ATP2B3
SLC35B4	PCDH8
LRRC8B	KCNC1
SH3GL2	PPP1R9A
RNF2	PUS7
ZBED9	HMCES
ANKRD13C	SGSM1
CAPRIN2	KIAA0513
VAMP4	FAM49A
CKAP5	EPB41L4B
FLRT3	CD83
PPFIA2	MAL2
CACYBP	C2orf80
KPNA2	ELAVL4
ARL6IP1	SNCA
PNMA2	HTR5A-AS1
MDH1	ARHGEF11
PLEKHA1	RFTN1
RASGRP1	CHN1
MAPK9	ELP3
SLC41A2	MAP2K1
NLK	TBRG1
ARL1	TULP4
LDHA	CCNA1
PTPRT	SARS
DCLRE1A	SCN1A
KLHDC2	GRIA4
ARL8B	SERTM1
GSK3B	RGMB
CACNB4	CSRNP3
OGFOD1	FAM13A
PPM1A	TRIM37
TSPYL4	SLC27A2
CDK5R1	PAFAH1B2
ASH2L	C16orf70
KAT7	LRRK1
MSL1	TCEAL7
PDCD2	DLGAP2
DPP10	STXBP1
CAMSAP1	KIAA1107
EID1	OCIAD1
FIG4	TIAM2
ACTR2	PITPNB
OPCML	FBXL2
GPR158	OPN3
TRAPPC11	UBE2E3
AP4S1	UCHL5
VKORC1L1	COL5A2
ST8SIA1	SDAD1
STX12	YWHAZ
ANKRD42	C17orf75
TOP2B	CDH13
PSMA5	CDH10
DYRK1A	PLCH1
CLTC	ST6GALNAC5
UBE2K	SH2D5
MTO1	UBE2T
KIAA0232	KRT222
MAPK1	ATP5G3
OLA1	IPCEF1
ZFPM2	PTDSS1
MTMR1	PTPRK
PIAS2	SPIDR
ARMCX5	RYR2
TMEM183A	GGCT
NSF	KATNAL1
BRCC3	HPCAL4
BTBD3	IAH1
ADO	EHD3
KIF3C	BEND6
PCMT1	FAM3C
MOAP1	GPR176
PHLPP2	PSMD12
ATRN	NDRG3
UGP2	PSMA6
EXOC2	NSG1
CSDE1	ZBTB4
UTP4	SPRYD7
SMYD2	ATP6V1G2
SSBP1	ADARB1
KITLG	SCN4B
C9orf72	SYN2
CSTF1	ARG2
FMN1	YTHDF2
SLC25A17	BRINP1
CADPS	PIK3R1
PSD3	DCTN1-AS1
TMX4	MAGED1
RAB9B	SYT13
VPS29	GRPEL1
GABRA1	CNTN5
IDS	UQCC1
ANKRD46	SLC17A6
CEP170	GPRASP2
RHOT1	HPRT1
DNAJB14	LMO4
KCNA6	TCEAL8
CALM1	TRIM9
KIF1BP	GRM7
PHTF1	RGS4
GTF2A1	TSPYL1
NOLC1	ARHGAP32
FHL1	EPDR1
NKAIN2	TENM3
RAB18	KIAA1644
ZC3H12B	CCDC115
RTN3	ACTR3B
RPP40	THRB
NETO1	PITPNM3
RNF146	GALNT11
KCND2	QPCT
RAB22A	EHBP1
GDI2	PGRMC1
STAU2	AFF3
IDH3A	GMPR2
PDE4D	CFAP36
ACSL4	RET
GRSF1	SV2B
RAB27B	CIT
LMBR1	SLITRK4
VDAC2	LINC01128
LYST	DSTN
MARK1	RIMS1
WDR47	C8orf46
UPRT	ROBO2
YTHDC2	GNAS
KAT14	CDCA5
PAK1	KIAA0368
NARS	NUAK1
PPP4R4	NPTX1
SSBP2	RNF219
AMPH	YWHAG
ELMOD1	NDUFA4
KBTBD8	NRXN1
MAPK14	CMTR1
EFR3A	PPP3CB
YEATS4	NECAP1
ZNF204P	KLHL3
MTX2	STK24
CHMP1B	ACTN1
ATAD1	ZMAT2
TUB	PFN2
RANBP6	MPP1
SLC25A36	ATL1
NKIRAS1	GPD1L
EPHX4	AAGAB
GRM5	H2AFY
EXT1	RBFOX2
CUL4B	IGBP1
RAB1A	VDAC1
GRPEL2	LYSMD2
ZYG11B	ZFYVE9
TSPYL5	POMGNT2
UBE2W	GAS7
WASL	ELOVL4
MTMR4	JAZF1
GNG2	GSTO1
ARL15	CNTNAP2
RBM18	AP3M2
FBXO11	CDH9
PLCL2	BHLHE22
SUMO1	AFF2
NEPRO	SYNGR1
TOPBP1	KCNS2
MB21D2	MCF2
PDE10A	SYT4
SEZ6L	RIT2
YME1L1	GABRB3
KPNA4	OPTN
NUDT11	TMEM196
SPCS3	C11orf87
RTN1	TMEM132B
CNST	CDK14
SLIT2	RGS7BP
DCK	RNF128
KIAA0753	NECAB1
SELENOT	CHRM2
MCTP1	OSTF1
WDR7	KHDRBS2
FSTL5	SEH1L
KIAA1217	BTRC
NAPEPLD	MAGEF1
NDUFA5	KIFAP3
BZW2	GRIA3
CRBN	MRAP2
MATR3	DNAJC12
DNAAF2	RIMS3
NAV3	RAP1GAP2
VMP1	CCT2
USP25	EMC3
MYL12B	PARP2
GDAP1	TCEAL1
IFT57	MTMR9
NDUFB6	ARHGAP44
RTCB	TOMM20
IFIT1	CCT8
MKKS	CBLN4
HS6ST2	MTCL1
CSNK1G3	RARS
EEF1E1	ARHGEF9
HMCES	AKT3
FAM49A	CALN1
MAL2	SEC23A
EIF3EP1	NAP1L3
SNCA	MKX
TIMM17A	HAPLN4
GRIA2	PIK3CB
HTR5A-AS1	EPHA7
CHN1	RIMBP2
MAP2K1	NELL1
TBRG1	SH3KBP1
CAB39	CACNA2D2
XPO7	PIM2
TULP4	SRSF12
ZNF25	GOT2
KHDRBS1	RABGAP1L
SCN1A	RPL26L1
GRIA4	MARF1
MAP1LC3B	MICU1
UAP1	MET
RGMB	TOMM70
ZFP1	VSNL1
CSRNP3	NDFIP1
PDIK1L	KCNG3
TRIM37	GPR22
MTMR2	WASF1
RNF11	CCNDBP1
MAPK6	NAA20
MOB4	GABRA3
KPNA3	SLC10A5
TCEAL7	MLLT11
STXBP1	FOCAD
KIAA1107	AMACR
OCIAD1	SYNPO2
OAT	CENPS
C10orf88	YARS
NR1D2	DLGAP1
PITPNB	APLP2
FBXL2	GLS
COX11	BCAS2
RSL24D1	SUGP2
UBE2E3	ANKRD34C
UCHL5	CNKSR2
ZRANB1	ALAS1
YWHAZ	GPR12
C17orf75	ME3
FAM98A	IDH3B
EBAG9	NPY5R
COG6	ABI2
CDH13	PEG3
CDH10	BAG4
AUH	TMEM132D
HNRNPR	CAMK2A
ATMIN	TESPA1
CCDC14	LYPD5
ST6GALNAC5	BCAT1
UBE2T	LYSMD1
HECTD1	SNX10
KRT222	PAM
MMADHC	ZNF385B
HSPA9	KCTD8
AP1AR	RIPPLY2
ANK2	ABRACL
TRUB1	LIN7A
RYR2	GJD2
WDR41	NKRF
VAPA	EIF4A2
GGCT	TMOD1
KATNAL1	NAP1L5
BEND6	RNF34
FAM3C	PLCXD3
KCNT2	RRAGA
GPR176	INPP5F
RAB11A	GLIPR1
PSMD12	CNTN4
NDRG3	HIVEP2
TRAPPC13	TNFRSF21
DNAJB9	TPM3
TMX3	KAZN
PSMA6	NRBF2
NSG1	ERC2
SPRYD7	ANXA6
ATP6V1G2	ARHGAP20
ZDHHC15	SLC25A14
DYNC1LI1	PSMA1
CHCHD3	LARGE1
YTHDF2	CNRIP1
CCDC126	ORC5
PIK3R1	UBE2E2
HMGCR	CHML
TAB3	SORCS3
B3GNT2	UNC79
DLAT	NETO2
MTMR7	PFDN4
MYRIP	ATP5A1
TADA1	DLEU7
RASA1	EID2
CHL1	INPP4B
SYT13	E2F3
PGRMC2	CPEB1
RALB	ATP5G1
GPRASP2	TTC9
HPRT1	CABLES2
LMO4	EBNA1BP2
TCEAL8	CHST15
ZNF512	KCNAB1
GRM7	FBXO34
NRG3	PCSK2
RGS4	FAM19A2
ARIH1	DNM1L
LRP11	NRSN1
TSPYL1	HYLS1
TMEM184C	PPP2R2B
GTDC1	JPH1
ZNF41	MRPL17
ARHGAP32	SCN2A
CAPRIN1	REEP1
FBXO38	FGF13
EPDR1	RTCA
AKTIP	APP
ACTR3B	HSDL1
NGLY1	RAB11FIP5
GALNT11	LRRC4
QPCT	ZNF248
EHBP1	HTR5A
PGRMC1	VWC2L
AFF3	NDRG4
GMPR2	LANCL3
CFAP36	UBXN10
SLC25A40	ATXN1
AK6	C19orf12
UBQLN1	AGBL4
BMPR2	ARFIP2
TMEM242	DCAF6
TRIQK	NAPB
SV2B	CCNB1
OMG	LINC01140
ZNF304	SDR16C5
DSTN	CNR1
VPS50	TMEM127
MORF4L1	FAXC
TLK1	PRICKLE1
RIMS1	CAMK4
CHM	LRPPRC
C8orf46	CITED2
ZNF174	SKAP2
ZNF184	ISCU
TRAPPC10	NELL2
VAMP7	FHOD3
EAF1	LMTK2
STAU1	PGBD5
KIAA0368	EXTL2
TFB2M	SLBP
RNF219	PCP4L1
ADSS	PPP3R1
YWHAG	41884
NDUFA4	ELOVL6
NRXN1	PPIA
SERINC3
PPP3CB
USP10
ACP1
ACYP1
NECAP1
DLD
CDC27
STK24
ZMAT2
PFN2
PIP4P2
MPP1
ATL1
GPD1L
CCPG1
LIG4
AAGAB
NNT
METAP1
EPS15
NPEPPS
API5
DUSP12
IGBP1
VDAC1
ZFYVE9
ELOVL4
JAZF1
EPG5
CNTNAP2
AP3M2
DPYSL2
USO1
AFF2
LEPROTL1
MCF2
MRS2
ESRRG
SYT4
GABRB3
LPGAT1
TMEM196
C11orf87
MPP7
VCPIP1
TMEM132B
CDK14
RGS7BP
RNF128
NRCAM
ACSL3
EIF2AK1
FRY
NCKAP1
NECAB1
OSTF1
SRP54
BTBD1
SEH1L
BTRC
LGALSL
KIFAP3
GRIA3
DNAJC12
SLC16A14
OXCT1
PIP5K1B
SDHB
PARP2
TCEAL1
LRRC7
SENP2
TOMM20
CBLN4
C1D
ATE1
RARS
AGFG1
ARHGEF9
GTF2H1
AKT3
MAPK8
ATP9A
SEC23A
NAP1L3
MEF2A
MRPL3
MKX
PANX1
RAB14
TEX10
ACTR3
RLF
PIK3CB
EXOC8
RIMBP2
NUP50
NELL1
DCUN1D4
SH3KBP1
C1orf43
RLIM
PRPF18
SIAE
ATP2C1
SRSF12
DNAJC16
CDC42SE2
GOT2
RABGAP1L
PPP1R12B
MARF1
LZTFL1
TOMM70
CDS2
KCTD9
ANKRD29
YIPF5
VSNL1
TOX
NDFIP1
RPE
ENOPH1
DNAJC6
TAF7
POP4
GPR22
ARMC1
WASF1
CCNDBP1
NAA20
SIK2
ZFAND1
SLC10A5
MLLT11
UBA2
FOCAD
MTOR
SYNPO2
PEX5L
PIGH
SNX30
XPR1
DDHD2
UBE2G1
DLGAP1
GLS
BCAS2
TMEM199
ANKRD34C
CNKSR2
ANK3
MBD4
GPR12
NPY5R
PID1
ABI2
PEG3
BAG4
AMN1
ATP5F1
AP1S2
BCAT1
AKAP11
SNX10
PAM
ZNF385B
HMGN4
MRPL35
KCTD8
TM9SF2
ABRACL
IPO5
EIF2A
ARL2BP
LIN7A
NKRF
EIF4A2
TMOD1
USP14
NAP1L5
MAD2L1
SEPHS2
NDUFAF4
PLCXD3
RRAGA
PAIP2
AGGF1
DCTN6
TSC1
INPP5F
BLOC1S2
SLC44A5
UBR3
CNTN4
HIVEP2
TNFRSF21
RAP2A
NRBF2
WDR37
ERC2
ARHGAP20
SLC25A14
RGPD6
LARGE1
FAM8A1
CHMP5
SC5D
CNRIP1
ORC5
MEMO1
FAM49B
SORCS3
CNOT7
OTOGL
IARS
UNC79
NETO2
PFDN4
ATP5A1
LANCL1
SCOC
UBA5
TMEM248
HUWE1
EID2
VPS37A
INPP4B
E2F3
CPEB1
TTC9
ASAH1
BNIP3L
KCNAB1
TMEM126B
FBXO34
RAB7A
AP1G1
WBP11
KLHL12
UBE2D1
FAM19A2
VLDLR
TPD52
DNM1L
CLUAP1
ARMCX3
NRSN1
PPP2R2B
TMED2
ARL14EP
JPH1
ATP6AP2
PPTC7
REEP1
COPS4
PLEKHB2
FGF13
APP
HSDL1
RTN4
ANO5
ZNF248
HTR5A
TTC33
VWC2L
LMLN
ATXN1
PDHX
SCAMP1
CCNC
DCAF6
NAPB
CCNB1
FBXO28
KRAS
SDR16C5
CNR1
LRRTM2
RNF14
PRICKLE1
FUNDC1
WWP1
HNRNPDL
TFG
F8
SPIN1
PUM2
PRKRA
SUPT7L
SKAP2
ISCU
NRIP1
NELL2
VCPKMT
LMTK2
SGTB
RRAGB
PRKAR1A
NIPA2
EXTL2
MRPS36
EXOC1
ATG5
CCT4
IPO7
DMXL2
SMIM13
PPP3R1
SOCS5
ATP5J
PRNP

## Sheet: yellow
NCI	MCI	AD
MAP9	KRT18P61	UPF2
FOXP1	RPS15AP30	BAZ2B
KRT18P61	LINC002481	BBX
RPS15AP30	LINC02503	CSPP1
WDR70	EBLN2	TROVE2
ANKRD62P1-PARP4P3	LINC00662	NMT1
LINC002481	UPF2	YAF2
LINC02503	UPF3AP3	SREK1
EBLN2	TNRC6B	DNAJC1
PHBP19	ANKRD20A2	RPSAP36
LINC00662	KMT2E	ANKRD36B
HTR1F	PPP1R12A	LUC7L3
UPF2	THRB-IT1	DDX18
IRS3P	TAF3	MTDH
UPF3AP3	NONOP2	KDM5A
KIAA2026	RN7SKP96	ANKRD36
TNRC6B	RASA2-IT1	NEMF
ANKRD20A2	CHD6	LRRFIP1P1
CCDC18	LINC01277	FAM133CP
KMT2E	AKAP9	DYNC1I2
EIF3J	RSF1	ANKRD36C
PPP1R12A	PDCL3P6	LARP7
THRB-IT1	ADAMTSL3	ANKRD17
TAF3	BAZ2B	CHD9
NONOP2	ZNF292	NSRP1P1
RN7SKP96	FABP7P1	SRSF11
ZNF148	BBX	KNOP1P4
KIF27	SMARCE1P5
RASA2-IT1	LINC00504
TGS1	ZNF236
CHD6	C4orf36
DKC1	FAM208B
LINC01277	TRIM33
AKAP9	ZRSR1
ANKRD49	ESF1
GUSBP8	CSPP1
RSF1	RPS15AP10
PDCL3P6	RPL7AP60
ADAMTSL3	RCC2P6
BAZ2B	SREK1IP1
ZNF292	TROVE2
FABP7P1	LINC01725
BBX	PPIG
SMARCE1P5	RPS18P9
LINC00504	NMT1
ZNF236	ARID4A
C4orf36	FAM133B
FAM208B	CCDC34
TRIM33	KRR1
ZRSR1	MINDY2
ESF1	PA2G4P2
CSPP1	CCT4P2
RPS15AP10	NBEAL1
RPL7AP60	ZC3H6
RCC2P6	CIR1
SREK1IP1	CCAR1
TROVE2	RBBP6
LINC01725	RPL21P44
HMGB3P22	RASSF8-AS1
PPIG	MPP6
RPS18P9	RPL7P18
NMT1	PTCHD4
NEXN	ZCRB1
ARID4A	YAF2
FAM133B	SREK1
CCDC34	DNAJC1
KRR1	SCRIB
MINDY2	RPSAP36
KRT8P48	TBC1D8B
PA2G4P2	PIN4P1
CCT4P2	SOX4
NBEAL1	LINC01814
ZC3H6	RPL5P4
CIR1	PPP1R14BP3
CCAR1	RPL23AP32
RBBP6	LARP4P
WBP4	ANKRD20A5P
RPL21P44	REL
RASSF8-AS1	RBMX2P3
PBRM1	OLIG1
ANP32B	NKAIN3
MPP6	POU2F1
RPL7P18	CCDC174
RAB11FIP2	PTH1R
ZCRB1	SMC4
YAF2	LINC01772
ZMAT1	KCNN3
CFAP53	AK9
SREK1	THOC2
DNAJC1	CEP164
UGDH-AS1	CYP51A1P3
RPSAP36	PRRC2C
TBC1D8B	RWDD1
PIN4P1	PKN1
LINC01814	WDR60
RAD50	PCDH9
RPL5P4	CCDC88A
RPL23AP32	CWF19L2
DDX55	SEC62
LARP4P	RBMX2
ANKRD20A5P	SCARNA7
REL	ANKRD36B
RPSAP16	DDX10P1
NCOA7	KIAA1328
RBMX2P3	NKAPD1
NKAIN3	EIF5
DDX46	MFAP1P1
GOLGA4	CCDC144CP
CCDC174	LMBRD2
SMC4	PDS5B
OFD1	AIMP1P1
LINC01772	LUC7L3
TDG	DDX18
NNT-AS1	NSRP1
AK9	LRRIQ1
THOC2	RPS3P6
CHD1	CCDC148
CNTLN	RBM25
PRRC2C	CCDC7
YES1P1	ANKRD18B
RWDD1	MAB21L3
LYAR	PHF20L1
PCDH9	FOXP1-IT1
CCDC88A	MNS1
NSD3	PDCD7
CWF19L2	C14orf132
SEC62	RPL13AP2
RBMX2	ARID4B
SCARNA7	HMGN5
ANKRD36B	MALAT1
DDX10P1	SLC35G5
SLTM	MTDH
KIAA1328	FAM155A-IT1
NKAPD1	TTF1
EIF5	SLC4A7
MT-ND3	MYCBP2
RPS10P2	ROCK1
MFAP1P1	RN7SL37P
RDX	ZC3H13
CCDC144CP	KDM5A
SNRPB2	MAN1A2
ATRX	RPL21P28
LMBRD2	PARD3
PDS5B	RP9P
AIMP1P1	NKAPL
LUC7L3	AFDN
DDX18	RN7SKP76
NSRP1	RSBN1L
LRRIQ1	NPIPB11
RPS3P6	CDCA4P4
WBP2NL	KIF20B
CCDC148	DNAAF4-CCPG1
RBM25	ANKRD36
CCDC7	RPL10P3
ANKRD18B	NEMF
TCF4	RPA4
MAB21L3	METAP2
PHF20L1	UBE2Q2P1
FOXP1-IT1	GKAP1
MNS1	LRRFIP1P1
CD3EAP	SFSWAP
LINC00685	AHI1
PDCD7	USP42
C14orf132	ANKRD62
RPL13AP2	FAM133CP
ARID4B	PNISR
HMGN5	NRDE2
SNORD17	LINC02043
CEP290	DYNC1I2
MALAT1	MYO6
ANKRD12	ANKRD36C
MTDH	LINC01873
FAM155A-IT1	CCDC173
TTF1	KRT8P39
SLC4A7	UPF3B
MYCBP2	RPL23AP74
ROCK1	ST13P15
ZC3H13	LARP7
KDM5A	ANKRD26
MAN1A2	SON
RPL21P28	RRP15
PARD3	GGTA2P
RP9P	ANKRD17
NKAPL	PHIP
AFDN	KNOP1
RPL5P18	RPS7P3
RN7SKP76	CCDC112
SRGAP1	CCDC91
RSBN1L	DDX50P1
BDP1	CHD9
TWISTNB	MPHOSPH8
AIMP1	HNRNPA1P5
CDCA4P4	NKTR
KIF20B	CHD7
TRIM22	MAP3K11
DNAAF4-CCPG1	RPS14P4
ANKRD36	PPP1R14B
RPL10P3	EEF1DP3
NEMF	EEF1D
TRPS1	PCDHGA1
DEK	NSRP1P1
NOP58	IGHEP2
RPA4	RPL12P16
METAP2	NTAN1P2
GKAP1	ANKRD20A8P
LRRFIP1P1	NFIA
BAZ1A	SRSF11
PUS7L	NKAP
EIF5B	NDUFA9P1
AHI1	NCOR1
HNRNPA1P72	RALBP1
USP42	CCDC144A
FAM133CP	IQCA1
PUM3	KNOP1P4
PNISR	RBM22P2
NRDE2	NBPF20
LINC02043	HMGXB4
DYNC1I2
MYO6
ANKRD36C
GUSBP3
LINC01873
LARP1B
PHF14
CCDC173
KRT8P39
UPF3B
RPL23AP74
RSBN1
ST13P15
PURA
LARP7
ANKRD26
SON
RRP15
NCKAP5
ISX-AS1
PPIAP30
GGTA2P
ANKRD17
RP9
PHIP
RN7SL329P
KNOP1
RPS7P3
ANKHD1
CCDC112
CCDC175
CCDC91
MFHAS1
SLF1
CHD9
MPHOSPH8
HNRNPA1P5
NKTR
CDKL3
KIN
CCDC25
CHD2
CHD7
AAK1
EEF1DP3
41892
PCDHGA1
RNPC3
NSRP1P1
FAM133A
RPL12P16
NTAN1P2
SETP11
ERCC4
NUCKS1
ANKRD20A8P
NFIA
CFAP54
LINC01252
SRSF11
TRDN
TTN
MDGA2
NKAP
NDUFA9P1
NCOR1
RALBP1
CCDC144A
ANKRD20A7P
IQCA1
KNOP1P4
RBM22P2
NBPF20
HMGXB4

## Sheet: brown
NCI	MCI	AD
ZBTB22	VDAC3	BEX2
BEX2	ZWILCH	TPI1
TPI1	BEX2	TOMM40L
STPG1	TPI1	PPP1R7
TOMM40L	VSTM2A	SRPRA
PPP1R7	DDX42	BLCAP
OGDHL	TOMM40L	ABCF2
POU6F1	DNAJC27	NRIP3
BLCAP	SRPRA	IQSEC1
UBE2Z	SOSTDC1	FGF12
PSMB5	TANC2	NRN1
APBA2	UBE2N	CHP1
TNFAIP8L3	POU6F1	PSMB7
KIAA1324	MORF4L2	FAM84A
CRTAC1	SYNJ1	ZCCHC12
PI4K2A	BMPER	WSCD2
MFN2	NUDT4	CAMKK2
SCN2B	STXBP5L	CNTNAP1
NRIP3	MED8	HERC1
IQSEC1	PREP	LINC01963
WNT10B	SLC20A1	MANEAL
BSN	NALCN	PTPN3
CAMKK1	TNFAIP8L3	KLC1
WSCD2	POPDC3	LRRTM4
CAMKK2	HINT1	NEDD8
CNTNAP1	PI4K2A	DPP10-AS1
NTMT1	FAT3	PSPC1
TRIM35	PTPRR	KCNJ3
HERC1	ABCC1	COPS7A
TMEM177	CAP2	FABP3
SNRPN	LDB2	SUSD4
MANEAL	LNX1	NIPSNAP1
TMEM63C	RNF112	TPBG
RAP1GAP	ABCF2	TMEM121B
PTGES3L-AARSD1	SLC35F3	NGRN
TUBA4A	GOT1	TUBB
TACO1	NRIP3	CKMT1A
KLC1	IQSEC1	HABP4
BEX3	GPR61	RPH3A
FAM163B	SERAC1	VPS26B
LINC00672	NRN1	KALRN
IRGQ	FAM92A	NSG2
STIM1	UBE2V1	GRAMD1B
PI4KA	GNL3	EFNB3
SERPINF1	PSMB7	JPT1
MTA3	KHDRBS3	SLC25A4
NEDD8	FAM84A	UQCRH
GFOD2	LGALS8	SULT4A1
NFE2L1	ATP6V1E1	C1orf216
NDN	ZCCHC12	PTPRN2
VWA7	MRFAP1L1	GATB
DPP10-AS1	WSCD2	SLC12A5
MRPS27	INPP4A	PPP1R11
CCDC136	CAMKK2	GNG3
ZNF324B	MAD2L1BP	CRMP1
RAB3A	CNTNAP1	CISD1
CIAPIN1	LANCL2	TTC7B
RNF220	CUL1	CHRNB2
COPS7A	TOR1A	SLC4A1AP
RPP25	HERC1	PPP1R14C
CHST2	ENTPD3	LY86-AS1
GLYR1	LINC01963	UNC5D
SH3D21	CD200	PAX7
SYT7	TTC1	SCG2
TUBG1	CADPS2	RASGEF1A
RAB6B	COPS3	CHGB
STRIP1	ENC1	KLHL29
PRKCG	DYNC1I1	KCNS1
BCAS4	MANEAL	CLCN6
NIPSNAP1	DDX1	CDK20
AACS	ITPR1	FAM131B
TMEM121B	OIP5-AS1	NME1
ZNF622	NUDT10	PHF24
CRYM	MOCS2	COPG1
TUBB	LAMP5	PABPC1L2A
N4BP3	SLC25A32	RASL11B
CKMT1A	DCLK1	TLN2
ATP6V1B2	PTPN3	STYK1
WIPI2	SSX2IP	SLITRK5
RPH3A	TBC1D9	DHCR24
PEX26	ASAH2B	CNIH3
LRRTM1	TSPAN5	TBC1D7
SP9	GAD1	FHL2
ATXN7L3B	PLK2	AFG3L2
VPS26B	CACNA2D1	PEX11B
FEN1	FAM81A	B4GAT1
NPTXR	NDST3	APMAP
SLC32A1	ATP1B1	B4GALNT1
NSG2	PRKCE	MDH2
CCT7	LRRTM4	BRF2
PHKG2	ACVR1B	TPRG1L
GRAMD1B	NEDD8	PABPC1L2B
C6orf106	AFTPH	TMEM268
EFNB3	ATP2A2	MLIP
JPT1	REEP5	TUFT1
OPRL1	DOK6	EPB41L1
DDOST	NEUROD6	RASGRF1
VIPR1	RAE1	PKNOX2
CHGA	SNAP25	IGSF3
OPRD1	EIF4G3	XRCC6
ANKRD34C-AS1	DPP10-AS1	NDUFC2
MBD1	MRPS27	ACTN2
PDCD2L	CLVS1	TERF2IP
CX3CL1	ATP5O	CDH8
NANS	TRAPPC6B	UCHL1
SULT4A1	TMEM169	SAE1
PTPRN2	NIF3L1	DCTN2
PPIH	DGKB	RGS6
GATB	APOO	SLC25A44
TUBB2A	MAP2K4	SNU13
GEMIN4	CLSTN2	CALHM1
SLC12A5	CALM2	TOMM22
ADPRHL1	CIAPIN1	CACNA1B
NNAT	TCTEX1D2	NEU1
MADD	PSPC1	RASGRF2
DHPS	GABRG2	SMAP2
PIH1D1	KCTD1	CACNA1E
POLR3A	VPS33A	KIF3C
PPP1R11	PIP4P1	EIPR1
EPS15L1	ERVK3-1	GLS2
GNG3	PLXNC1	DRP2
BICDL1	PRPS2	RNF41
CRMP1	KCNJ3	STMN2
TTC7B	COPS7A	CBLN2
RNF157	PLXNA4	ATG16L1
MAP1A	FABP3	TRNP1
CHRNB2	ARHGEF3	MAP6
SPTBN2	NAP1L2	UCK2
GGA3	SUSD4	NRBP1
RTN4RL1	C3orf80	INPP5A
CCDC184	NBEA	UBE2QL1
CCDC51	KIAA1549L	TMEM163
ADCY5	PLPPR4	MAP3K9
ACTR1A	FGFR1OP	CYP26B1
VPS39	PWAR6	ATP5H
RASGEF1A	RAB6B	ATP1A1
CAPN5	DOCK3	ATP2B3
ZFP64	TMEM70	HMCES
DNM1	GRIP1	SGSM1
ARPC5L	BAG5	KIAA0513
ACOT7	KCNH5	ELAVL4
GABARAPL1	TPBG	ARHGEF11
MCHR1	HDGFL3	SARS
BTBD9	SEC61A2	SERTM1
ASNA1	GNPNAT1	C16orf70
C9orf129	UGCG	LRRK1
ARF3	DACH2	DLGAP2
CDK20	CACNB2	STXBP1
FAM131B	ATP6V1B2	CDH13
SPTAN1	EMC1	ELMO1
MSRA	KCNV1	ATP5G3
CLIP3	WIPI2	EHD3
TRAP1	HCCS	NSG1
BASP1	41887	MRPL37
NME1	CSMD1	SYN2
PHF24	PIP4K2C	RET
RASL11B	ENTPD4	LINC01128
SYS1-DBNDD2	GALNTL6	NPTX1
PRMT8	TMEM155	RBFOX2
TUBB3	LONRF2	GAS7
LRPAP1	UNC80	RBFOX1
TRANK1	ATXN7L3B	KCNS2
TLN2	VPS26B	MAGEF1
SYNDIG1	FEN1	MRAP2
CNIH3	FAR2	ARHGAP44
BRD3OS	KALRN	MTCL1
ADRA1B	HOOK1	ADCY1
HNRNPL	PTRH2	NELL1
ATP8A2	IFT46	MICU1
YPEL4	PARM1	EIF4H
B4GAT1	RAD1	YARS
APMAP	RARB	SUGP2
TCEAL6	LINC02389	STAR
EIF1AD	RSPO2	POLR3K
NIT1	NSG2	TMEM132D
B4GALNT1	RASAL2	TESPA1
DNAJA3	DCBLD1	GJD2
MYH10	RNF175	TMOD1
TSFM	BTBD10	TPM3
MDH2	MAGEE1	ANXA6
SMIM12	GABRB2	UBE2E2
CHAF1B	SH3BP5	DLEU7
UNC13A	TDO2	EBNA1BP2
MRM3	CDS1	PCSK2
BRF2	ERLEC1	NRSN1
GPI	SHANK2	RAB11FIP5
PDF	MPC2	LRRC4
RAB35	FAM20B	AGBL4
FBXO41	TUSC3	TMEM127
TPRG1L	CMAS	CITED2
PABPC1L2B	FAM216A	FHOD3
SLIT1	OLFM3	PGBD5
PSMC4	FAM136A	PCP4L1
CACNG3	KCNC2	41884
ESYT1	GRAMD1B	PPIA
KDM4A	FRMPD4
TMEM268	C6orf106
SLC25A25	NOS2
MEGF8	FAM135B
TUFT1	CHMP4B
RAB33A	EFNB3
EFTUD2	SUSD5
FAM78B	SLC25A4
PSMD8	EGR3
HTT	SRD5A1
PKNOX2	GNL1
PPME1	SPTSSB
PRRC2B	B4GALT5
NPM3	GPR88
NDUFC2	SRP68
SLC17A7	CA10
DTD1	EPB41L3
NDUFA6-AS1	CPNE4
CEP250	UQCRH
TIGD3	ELAVL2
ACTN2	CSRNP2
STOML2	C1orf216
SRC	PTPRN2
LDB1	NREP
PSMD2	BEX4
TMEM38A	DPY19L2P1
UCHL1	REPS2
SAE1	TM9SF4
DCTN2	PRKAG2
RGS6	GATB
SIRPA	RXFP1
PDE2A	SLC12A5
SLC25A44	LINC01234
RNFT2	DNAJC8
DLGAP4	SLC2A13
GFRA2	FAM19A1
GAP43	PRKAR2B
SNU13	MADD
CALHM1	VPS35
SEMA4F	TMED3
TOMM22	SLC8A3
USP43	GLOD4
DEPDC5	DIRAS2
CREG2	PPP1R11
CACNA1B	SLC25A12
UBE2O	GRIK2
OAZ1	FAM234B
TCF20	KLHL42
NEU1	PREPL
MAP2K5	PNMA8A
SLC29A1	OCRL
ATP6V0C	RIMKLA
SMAP2	GPRASP1
PNPLA5	BHLHB9
GABBR2	CRMP1
KCNJ9	ANAPC7
LRRC20	CISD1
TMEM25	CHRNB2
GRIN2A	RPGRIP1L
EIPR1	NUP50-AS1
MTUS2	PPARGC1A
GLS2	ATP6V1D
RNF41	TMEM246
ATP2B2	ARPP21
NFYC	SLC4A1AP
ATG16L1	TTBK2
TRNP1	FBXO40
PART1	PPP1R14C
GBF1	MKRN1
RAB15	BRWD1
THY1	LY86-AS1
LINC01007	ARL6
SLC6A17	UNC5D
FAM241B	PAX7
UCK2	SCG2
PIP5K1C	YWHAH
NRBP1	SUSD1
C16orf91	HLF
ABLIM2	SLC9B2
PPFIA4	GLRX5
DLG3	BCAP29
INPP5A	HNRNPUL2
PRKCZ	STS
UBE2QL1	DCAF4
PISD	RASGEF1A
NCALD	RCAN2
MAP3K9	EXOC6
CYP26B1	CHGB
TOMM34	EIF2B3
SLC1A6	GSPT2
ATP1A1	GUCY1B3
KCNB2	GRM8
RHEBL1	KLHL29
C1orf115	PDE1A
LINGO1	ZNF223
MOCS3	SYBU
KCNF1	KCNS1
ATP2B3	C5orf22
PCDH8	ANKH
UBAP2L	B4GALT6
SGSM1	CALB1
KIAA0513	UBQLN2
FBXO10	BABAM2
ARHGEF11	UBE2Q1
CCKBR	GABARAPL1
KCNJ12	HMGCLL1
SARS	TBC1D30
GPN2	IMMT
C16orf45	TXNL1
C16orf70	NDUFA8
GRIPAP1	CLCN6
TIAM2	TASP1
GNB5	ZDHHC23
PPP2R5D	STAMBPL1
RNF26	RGS7
KTI12	PDP1
SH2D5	MYT1L
CHMP7	SHROOM2
TUBA1B	RAB37
ELMO1	ASNA1
CAMK1G	ADAM23
CCAR2	MSL3
HPCAL4	FOXJ3
EHD3	DYNLL1
CKAP4	LMO7
AVPI1	FBXO9
PTPN5	SLC4A10
ZBTB4	TPGS2
MRPL37	CDK20
ADARB1	DLGAP1-AS4
SCN4B	FAM131B
SYN2	STRIP2
PANK4	CFAP20
DCTN1-AS1	ANO3
NT5DC3	MAP2
RND1	PTPRM
PCDHGC5	NME1
TSTD1	PHF24
CHRM4	COPG1
TRIM3	PABPC1L2A
GLT1D1	RASL11B
PITPNM3	SPHKAP
LINC02495	CYP4X1
SLC7A4	NPTN
PAK6	PCSK1
SEMA7A	TRANK1
LARP1	RABIF
CDCA5	ARCN1
AP1S1	TLN2
SSRP1	SAMD12
NPTX1	C16orf87
TMEM151B	BLVRA
CMTR1	SOWAHB
MAPK13	STYK1
GNAZ	SLITRK5
ACTN1	DHCR24
TRAPPC3	TRIM36
L1CAM	CNIH3
BCL7A	ARMC8
TBCC	C14orf2
RBFOX2	C16orf52
FAM219A	JAZF1-AS1
POMGNT2	C3orf14
GAS7	TMEFF2
CALM3	TBC1D7
CXorf40A	SLC9A6
BEX1	ASNS
SYNGR1	DRGX
OLFM1	CERS6
DCTN3	MFSD4A
MRAP2	SATB2
RIMS3	FHL2
RAP1GAP2	MANSC1
ARHGAP44	AFG3L2
HYOU1	PEX11B
CPLX2	ATP6V1A
SHANK1	HMG20A
CNNM2	GSTA4
C17orf51	B4GAT1
ATP1A3	APMAP
ADCY1	EIF1AD
HAPLN4	B4GALNT1
CDKN2D	LSM11
TAGLN3	TRHDE
HECW1	YLPM1
TMEM241	LRRTM3
PIM2	PITHD1
LYRM4	MAPK10
MGAT3	ST3GAL5
CORO2B	NEXMIF
SMPD3	ZNF365
IMP3	DRG1
AHNAK2	MDH2
ST8SIA5	SCG5
NDEL1	PTH2R
GABRA3	SMIM12
AMER3	RALYL
YARS	CHAF1B
SV2A	MYO5A
SUGP2	CLPTM1L
ALAS1	SLITRK3
SLC8A2	KCNIP4
STAR	BRF2
HMGA1	CELF2
ME3	SMARCA2
IDH3B	FAM102B
POLR3K	CSE1L
TMEM132D	ATRNL1
CAMK2A	GRIA1
DGAT2	SUB1
FOXK2	TERF2
PPL	TPRG1L
SMKR1	PTPRO
ERP29	ASPHD2
ANXA6	AGK
PRKN	PABPC1L2B
CCK	SLIT1
SATB2-AS1	JOSD1
PGAM1	THOC7
CCDC3	CACNA2D3
FSTL4	EPHA5
DPP6	SMIM18
SIRT3	SERPINI1
LSM14B	UBE2V2
CELSR2	LRRC28
CABLES2	ESYT1
SLIT3	TMEM268
FAM50B	MLIP
C17orf107	RAB3C
PCSK2	LNP1
EXOC3	DDX25
VPS53	NMNAT2
HTR6	EPHA4
ALKBH5	TUFT1
NGEF	PLPPR5
TUBA8	SLC39A10
MRPL17	EMC4
RAB11FIP5	ATP6V1C1
JAKMIP1	KCNQ5
AGBL4	STAT4
MPPED1	MORN4
ARFIP2	ZBTB24
TUBG2	EFTUD2
SVOP	AMIGO1
TMEM127	TM2D3
MAEA	EPB41L1
THOC5	RASGRF1
RBP4	TSPAN13
AQP11	FAM78B
CITED2	CDR2
CMIP	STMN1
KIAA1211L	SNAP91
PGBD5	MRPS30
PRDM8	HSPA12A
ENSA	PSMD8
41884	FARSB
	KCNK1
	XK
	THRAP3
	IGSF3
	AK5
	GNB1
	C11orf74
	NWD2
	EIF5A2
	SLC36A1
	XRCC6
	NDUFC2
	TBR1
	TMEM35A
	FAM110B
	INA
	SLC25A3
	GLRB
	HCN1
	VSTM5
	FRRS1L
	SLC35B4
	LRRC8B
	SH3GL2
	FLRT3
	PPFIA2
	ACTN2
	KPNA2
	TERF2IP
	PNMA2
	MDH1
	PLEKHA1
	CDH8
	RASGRP1
	MAPK9
	NLK
	R3HDM1
	ERICH3
	PTPRT
	POLE3
	UCHL1
	WDR82
	TTC39A
	SAE1
	CACNB4
	DCTN2
	RGS6
	OGFOD1
	TATDN2
	PDE2A
	TSPYL4
	SLC25A44
	CDK5R1
	ASH2L
	GREM2

## Sheet: blue
NCI	MCI	AD
RAB4B	MYADML2	OGDHL
MFSD3	RAD23A	PRKAG2-AS1
RAD23A	SLC45A4	SPOCK2
ARFGAP1	STPG1	B3GNT4
RARA	UBE3A	PRRT2
AP5S1	PPP1R7	FXYD6
MRPS24	OGDHL	APBA2
ZBTB45	PRKAG2-AS1	KIAA1324
ALDOA	ALDOA	CRTAC1
FAM69B	DOC2A	PI4K2A
DOC2A	GALNT16	CD99L2
KCNJ11	KCNJ11	SCN2B
SPOCK2	ISLR2	BSN
EML2	SPOCK2	CAMKK1
B3GNT4	B3GNT4	SNRPN
VAC14	BLCAP	RAP1GAP
OSBPL5	STXBP5-AS1	PTGES3L-AARSD1
TTBK1	RASD2	TUBA4A
NLGN2	PRRT2	BEX3
PRRT2	FXYD6	WBP2
TONSL	KIAA1324	LINC00672
FXYD6	ULK1	CLSTN1
NCAPH2	PNMA6A	PI4KA
ULK1	DENND1A	SERPINF1
PNMA6A	P2RX5	MTA3
DENND1A	CRTAC1	CGREF1
RXRB	CD99L2	RUSC1
CD99L2	UQCRC1	OTUD5
UQCRC1	APOL2	NDN
OTUB1	SCN2B	VWA7
RTEL1-TNFRSF6B	FGF12	CADM3
PWWP2B	PRPF19	CCDC136
TSC2	ECM1	RAB3A
STRN4	WNT10B	PHYHIP
LRRC41	BSN	TUSC2
MRPS34	CAMKK1	PIP4P1
PRPF19	C1QTNF4	SYT3
KLF16	RRP9	SYT7
DYRK1B	ARHGDIG	FAIM2
NLRP1	NTMT1	NUDCD3
RAB24	KIRREL3	USP11
CHMP1A	ABHD16A	CRYM
RRP9	ASB2	BABAM1
MIGA2	LGI3	LRRC47
ARHGDIG	AMBRA1	ADAM11
METTL26	SNRPN	ABCF3
KIRREL3	TMEM63C	KCNAB2
EXTL1	RAP1GAP	NPTXR
DLGAP3	PTGES3L-AARSD1	CCT7
ABHD16A	NRSN2	HPCA
KRBA1	TUBA4A	CAND2
LGI3	NUDC	PHKG2
AMBRA1	TACO1	PSMB2
TRIM46	KLC1	PELI3
CCDC124	BEX3	OPRL1
RASSF7	FAM163B	SYNGR3
ZNF821	FOXRED1	CX3CL1
PPM1F	CUX2	CFL1
NRSN2	WBP2	ADPRHL1
FAM98C	LINC00672	NNAT
FRS3	IRGQ	PPP5C
CDC37	STIM1	MADD
PIGZ	SATB1	ACTL6B
ADRM1	PI4KA	DHPS
ADGRL1	CRHR1	BICDL1
MRPS12	SERPINF1	SPTBN2
WBP2	MTA3	RTN4RL1
MCAT	RHOF	CCDC184
TBC1D22A	CYC1	PKM
NEURL1	RUSC1	ACTR1A
CLSTN1	OTUD5	EEF1A2
BCKDK	NPPC	CUTA
CRHR1	GFOD2	LRTM2
ARHGAP33	TMEM198	DNM1
CGREF1	NDN	ARPC5L
CYC1	VWA7	ADGRA1
RUSC1	GRM2	ACOT7
OTUD5	RNF165	MCHR1
DPH1	TUBB4A	LYNX1
ZYX	CADM3	GGT7
CCDC92	CCDC136	GSK3A
TMEM198	DEF8	ASNA1
ALKBH4	RAB3A	CLSTN3
TANGO2	PHYHIP	VAMP2
RNF126	LRRC14	ARF3
AP2S1	NEURL4	SPTAN1
ULK3	NTNG1	BASP1
LRRC4B	DACT3	SYN1
TUBB4A	RNF220	CYTH2
VPS28	ARHGEF28	PRMT8
TNK2	PRMT7	VPS18
CADM3	RPP25	SYNDIG1
ZNF777	PRR19	CAMKV
ZNF574	SH3D21	CDKN2AIPNL
41886	SYT7	CDK5
DEF8	TMEM145	URGCP
PHYHIP	TUBG1	MTCH1
STOML1	ELP6	USP22
LRRC14	FAIM2	UNC13A
CCDC22	NUDCD3	CHRM1
EXOC7	DLG2	GPI
MYDGF	OSBP2	FBXO41
GDAP1L1	TRIM17	SYT5
NEURL4	FARSA	SLIT1
TUSC2	RPUSD2	CACNG3
PIP4P1	PSMD3	ABCG4
PRPF40B	TMEM63B	AP2M1
DMTN	STOX2	ATCAY
DACT3	STRIP1	CHCHD6
NDUFS8	DAGLB	PPME1
CHPF	PRKCG	PRRC2B
SYT3	BCAS4	SLC17A7
PRMT7	NIPSNAP1	PACSIN1
BBS5	AACS	STOML2
PAFAH1B3	FAM189A1	HMOX2
DHX30	TMEM121B	RNFT2
CTXN1	USP11	GFRA2
UBXN6	ZNF622	GAP43
SPIRE2	CRYM	CBX7
TMEM145	N4BP3	ATP6AP1
PCIF1	CKMT1A	UBE2O
HSPBP1	KCNAB3	OAZ1
PIN1	HPS6	SCAMP5
PTPN23	HABP4	NOMO1
B3GALT6	LRRC47	NCKIPSD
FAIM2	CABP1	GBF1
GPX4	RPH3A	THY1
TMEM115	UBA1	SLC6A17
BORCS8	ADAM11	FAM241B
PTCD1	RTL8C	TCEAL2
NUDCD3	LRRTM1	ABLIM2
WDR83	VWC2	PPFIA4
AP1B1	SP9	IQSEC2
NPDC1	ABCF3	PISD
FARSA	EIF6	SLC1A6
RPUSD2	ACTR1B	ENO2
PSMD3	KCNAB2	RUSC2
TMEM63B	NPTXR	C1orf115
DAGLB	SLC32A1	LINGO1
PPP1R12C	RRP12	PCDH8
FAM189A1	SPATS2	ENTPD6
SLC25A6	CCT7	C16orf45
NOVA2	HPCA	GRIPAP1
C19orf70	CAND2	SLC6A7
COMMD5	TMEM229B	CACNB1
USP11	PHKG2	PPP2R5D
UNC5A	PSMB2	PPP2R5B
ACD	MAST3	SH2D5
SCYL1	SSU72	STX1A
MBLAC1	SNX17	SPINT2
FLYWCH2	CAMK2N2	SLC30A3
POR	RNF144A-AS1	CCAR2
VARS	CORO2A	DNAJC5
GRK6	AZIN2	AVPI1
RAI1	SNAP47	MAPRE3
HPS6	DYNLRB1	PTPN5
BABAM1	PELI3	SPRYD3
LRRC47	JPT1	MAGED1
UBA1	CHRM3	PCDHGC5
HCN2	OPRL1	GLT1D1
TMEM151A	VIPR1	PITPNM3
ADAM11	PRKCB	TRUB2
RTL8C	TESC	FAM131A
ELAC2	CHGA	ARF1
ABCF3	OPRD1	DIRAS1
EIF6	FAM212B	AP1S1
ACTR1B	CUL7	TMEM151B
ZDHHC8	SLC9A5	USP5
SRRM3	SYNGR3	MAPK13
KCNAB2	PDCD2L	CDH22
ZNF707	CX3CL1	L1CAM
ECSIT	NANS	TBCC
FBXL19	SULT4A1	NCDN
SCAF1	INO80B	CALM3
PLPP7	USB1	BEX1
HPCA	CFL1	SYNGR1
CAND2	CACNA1I	OLFM1
NUDT14	APBB3	DCTN3
ATP13A2	BAIAP2-AS1	PRDX2
PNMA8B	EPHB2	ZNF48
BAIAP2	ADPRHL1	ANKRD39
RHOT2	NNAT	RETREG2
KCNK4	CPNE9	CPLX2
APEH	MED27	MYADM
MAST3	PPP5C	ATP1A3
LRRC24	ACTL6B	GALNT17
SNX17	NAGPA	CDKN2D
FAM189B	C11orf68	TMEM241
CAMK2N2	DHPS	SMPD3
VPS9D1	PIH1D1	NDEL1
YIF1B	TCEAL5	AMER3
AZIN2	EIF3K	SV2A
SNAP47	POLR3A	SLC8A2
PELI3	RCOR2	ME3
DGKZ	MRPS9	IDH3B
MRPL4	GNG3	PDE1B
FNDC10	PFAS	PPP1R3F
MPND	FBXO44	L3MBTL2
MED25	BICDL1	GABRD
PUSL1	LAMB3	TBC1D25
FBLL1	TTC7B	ATXN7L3
SBK1	RNF157	SMKR1
CDK5R2	MAP1A	CCK
GAPDH	TFR2	FIBP
SLC9A5	SPTBN2	LSM14B
AAMP	RTN4RL1	CELSR2
INAFM1	SLC9A1	TMEM130
STX1B	CCDC184	GPRIN1
SYNGR3	PKM	NGEF
C9orf16	CDIPT	TUBA8
YIPF2	CCDC157	RNPS1
DNAJC11	ADCY5	ATP6V0D1
HPS1	FOSB	NDRG4
ZNF512B	UTP14A	JAKMIP1
PMM1	ARHGEF4	MPPED1
RPTOR	TBRG4	SVOP
MFSD12	ACTR1A	MMP24
PPP1CA	ATG9A	NCS1
INO80B	RNF8	KIAA1211L
TMEM259	MAST2	PRDM8
GHDC	AMPD2	SYP
ZFR2	EEF1A2	ENSA
CFL1	PVR
APBB3	CUTA
SLC4A3	COPRS
MOGS	LRTM2
MED27	KCNB1
PPP5C	DNM1
ACTL6B	ARPC5L
NDUFV1	ADGRA1
NAGPA	GPR158-AS1
C11orf68	ACOT7
RCOR2	FBXO31
CYGB	MCHR1
RAB4B-EGLN2	LYNX1
RPUSD1	KCNT1
PFAS	BTBD9
FBXO44	TSR2
B4GALT7	DUSP2
FSD1	GGT7
TFR2	GSK3A
NACAD	CLSTN3
GPC1	ACHE
ZNF598	C9orf129
SLC9A1	RANBP1
PTGES2	EXTL3
PKM	EFNA3
CDIPT	ARF3
CCDC157	LZTS1
ARMC7	SLC7A8
PRR12	HS6ST1
APBB1	SPTAN1
ITGA3	MSRA
ARHGEF4	CLIP3
GUK1	LRFN5
TBRG4	TRAP1
BCL2L1	BASP1
FLYWCH1	ARL2
ATG9A	TMEM9
RPS6KA4	SYN1
C7orf26	CYTH2
FBXL16	PRMT8
ZNF341	TUBB3
UBE2M	RRP36
MAST2	VPS18
EEF1A2	KCNQ4
MZT2A	MRPS2
CLUH	SYNDIG1
FKBP8	CAMKV
CUTA	MLF2
LRTM2	ADRA1B
SNAPC2	MIR600HG
MATK	CDK5
CBX6	URGCP
KCNH2	B9D1
PLA2G15	ATP8A2
TCEA2	ZMAT4
DVL1	SHD
RTBDN	SLC4A8
CHD5	TCEAL6
ADGRA1	ASIC2
FBXO31	IP6K1
KIFC3	MYH10
TSNARE1	MTCH1
LYNX1	USP22
PUF60	WIPF3
ZNF668	PRSS3
HRH3	UNC13A
NR1H2	PCDH7
TSR2	MRM3
STMN3	GPI
GGT7	FBXO41
GNB1L	SYT5
SNRPB	BASP1-AS1
RTP5	MEN1
GSK3A	PSMC4
CLSTN3	CACNG3
FBXL15	MYL6B
LRFN2	PIANP
VAMP2	ABCG4
TOM1L2	NECTIN1
ACHE	AP2M1
AP3D1	CPNE7
EXTL3	ATCAY
TEDC1	MICAL2
PRKAR1B	FUT1
GET4	DNAJC18
TMEM59L	SERP2
ARL2	CHCHD6
TMEM9	RBBP5
SYN1	HTT
GRIN2D	PKNOX2
CYTH2	PPME1
VPS18	DYNC1H1
STK25	PRRC2B
CAMK1	NPM3
MAP1LC3A	TMEM74B
SYMPK	SLC17A7
MRPS2	FMNL1
CAMKV	PACSIN1
MLF2	MRPS17
SPTBN4	DBNDD1
EMC9	AP2A2
CDKN2AIPNL	DOK4
ZNHIT2	ANKRD54
ZSCAN18	TIGD3
CDK5	STOML2
URGCP	ABHD12
KCTD13	SRC
NUMBL	HMOX2
EXOSC5	FN3K
ADPRHL2	TMEM38A
GAL3ST3	CLTA
CLTB	CHRD
RNF187	FBXW9
UBAP1L	RNFT2
IP6K1	KHK
STK32C	SUPT5H
ZNF747	GFRA2
MTCH1	PDXP
USP22	GAP43
SLC39A3	NISCH
CTU2	CHST1
GRINA	MECR
PPP1R37	VPS4A
PRSS3	MPP2
CHRM1	FGD1
TAF6	SEZ6
UBOX5	DEPDC5
SYT5	CREG2
AP2A1	ATP6V0E2
MARK4	RUVBL2
MAPK8IP2	UBE2O
MEN1	OAZ1
ABHD14A	MAP2K5
FLOT2	EPHA10
TIMM17B	PNMA3
MYL6B	DDN
PIANP	GABBR2
ABCG4	RTP1
RNF123	PNCK
DAPK3	ATP6V1F
ERI3	COL26A1
SCAP	GRIN2A
NECTIN1	SDHAF4
AP2M1	CELF3
LMTK3	SYT12
CPNE7	TTC9C
ATCAY	FLOT1
CBARP	MTUS2
NBL1	SPTB
MRPL28	RITA1
DDA1	TTLL12
MBOAT7	NOMO1
EXOSC4	RHOV
KCNH3	EDC4
MROH1	TACC2
CPTP	SRRM4
NDUFA11	NCKIPSD
JAG2	STAC2
IRF2BP1	TVP23A
SAC3D1	STMN2
MPG	RPS6KL1
JPH3	MNT
CHCHD6	TRNP1
GRIK5	PART1
DBP	GBF1
ZNF628	LINC01007
KCNN1	RAPGEFL1
PCYT2	SLC6A17
C2CD4C	FAM241B
LONP1	PIP5K1C
SLC25A22	ZNF775
RTN4RL2	PTK2B
LIN7B	DDX51
CLPTM1	CACNA1G
PGAM5	TCEAL2
WDR24	ZFYVE27
ITPKA	ABLIM2
DYNC1H1	PPFIA4
ZNF513	SNPH
TMEM121	ARL4C
VPS51	MAP3K9
FMNL1	BCAS3
PACSIN1	SIPA1L1
TBKBP1	THOC3
AP2A2	CPNE5
AURKAIP1	SLC1A6
ARMC5	DUSP26
DOK4	ENO2
ANKRD54	RUSC2
BEGAIN	KCNB2
PSD	RHEBL1
ABHD12	KATNB1
HMOX2	C1orf115
DDX54	CDC42EP3
SH3GL1	LINGO1
RTN4R	MOCS3
GRAMD1A	SYNGAP1
FN3K	MEA1
ABHD8	PEF1
RRP1	LCMT1
LINC00957	KCNF1
TAOK2	UBL4A
KIF17	ENTPD6
CHRD	MAST1
FBXW9	INPP5J
TIGD5	ZNF335
TRAPPC9	ARMC9
FBXW5	RIPOR1
SUPT5H	FBXO10
BRSK2	CCKBR
NISCH	KCNJ12
IFITM10	MDP1
CHST1	C2CD2L
ZNF282	ARRB2
CHERP	DGCR2
CBX7	C16orf45
VPS4A	SLC25A11
ADAP1	GPR68
MPP2	RMND1
FGD1	GRIPAP1
SPEF1	SLC6A7
TGFBR3L	CACNB1
ARMC6	GNB5
ATP6AP1	CHRNA7
ATP6V0E2	PPP2R5D
RUVBL2	KCNK3
PTPA	PPP2R5B
ABCA3	RNF26
GPR137	TUBB4B
CACNG7	SIN3B
PCNX3	SNRNP25
MED15	FAM32A
PLEKHJ1	IGSF21
PNCK	FBXO16
CAPN1	KIF1A
ATP6V1F	STX1A
SNCB	PDZD7
PRELID1	SPRN
COL26A1	PTPRN
UBE2S	FKRP
ROGDI	SMIM10L2B
IMP4	ELMO1
SCAMP5	SPINT2
SYT12	RABL2B
DUSP8	CAMK1G
CCDC106	PNMA6F
PDK2	SLC30A3
ADAMTSL2	CCAR2
PRRT3	CHD3
TOLLIP	DGKQ
RITA1	DNAJC5
ENDOG	ERCC1
CDIP1	AVPI1
CSNK1D	RHOBTB2
EDC4	PTPN5
INTS1	CASQ1
NCKIPSD	LPCAT4
CALY	MRPL37
MNT	MAN1C1
CAMTA2	RFPL1S
DMWD	ABR
ANAPC2	PANK4
PODXL2	SPRYD3
RPRML	AES
PIGT	NT5DC3
TOM1	OCIAD2
PPAN	ATPIF1
MLST8	RND1
TOMM40	PCDHGC5
ATG2A	ZNRF1
LSM4	CPT1C
RAPGEFL1	TSTD1
GDI1	THEM6
NRGN	TRIM3
GTF2F1	GLT1D1
ZNF775	FBLN7
TBC1D10B	TRUB2
DDX51	MYOZ3
PRPF6	JPH4
PRRT1	LINC02495
ZFYVE27	SLC7A4
RABAC1	PAK6
SH2B1	IGLON5
NKD2	SEMA7A
ABCB8	FAM131A
SNPH	ARF1
IQSEC2	SPAG7
SSBP4	DIRAS1
RNF25	LRRC4C
P4HTM	LARP1
PRR7	AP1S1
TMEM179	SCN3B
BCAS3	ADCK2
MCOLN1	TMEM151B
CPNE5	RANGAP1
DUSP26	USP5
ENO2	GNG13
KIAA2013	CORO1A
ADGRB2	PRKACA
LRFN3	MAPK13
RUSC2	GNAZ
KATNB1	GNAL
DRAP1	NEGR1
LRFN4	SYNPO
GALNT9	SHISA7
CBX4	RMND5B
SH3GLB2	TRAPPC3
SYNGAP1	L1CAM
SLC25A42	HAR1A
PEF1	BCL7A
MAP2K2	TBCC
NUCB1	DAGLA
LRRC73	EIF4E1B
NSUN5	REEP2
LY6E	FAM219A
DDX49	KDM8
ENTPD6	NCDN
ARHGAP39	RELL2
RIN1	CALM3
PFKL	TPBGL
ESS2	ARL4D
RHBDD2	ZDHHC22
MED16	RBFOX1
DMAP1	BEX1
MAST1	OLFM1
INPP5J	SMYD3
CPLX1	PPP2R1A
TWF2	PRDX2
LMF2	ZNF48
MESP1	KCNC3
ZNF335	PLEKHG5
SPEG	ANKRD39
RIPOR1	POLR2E
USP19	TCERG1L
FAM207A	CACNA1C
PAM16	CYP46A1
RAB40C	RETREG2
LDOC1	HYOU1
KLC2	CPLX2
CNIH2	MYADM
MON1A	SFXN3
ARHGDIA	PQLC1
C2CD2L	CNNM2
NRXN2	C17orf51
DGCR2	ATP1A3
SLC25A11	ADCY1
MGAT5B	GALNT17
KCTD17	IL1RL2
SELENOH	PGM2L1
SLC6A7	CDKN2D
ALG3	TAGLN3
CACNB1	CIDEA
ZC3H3	HARS
KCNK3	HECW1
PPP2R5B	PDZD4
CCM2	EID2B
RILP	TMEM241
SIN3B	LYRM4
MAPK8IP3	NDUFB11
PLPPR3	PTPRS
MAP7D1	MGAT3
IGSF21	ATP2B1
PLPPR2	BCL7B
KIF1A	EFNA5
STX1A	KLHDC3
PDZD7	CNNM1
BICRA	CORO2B
SPRN	SMPD3
RAC3	HR
PTPRN	AP1M1
FKRP	IMP3
SMIM10L2B	PSEN2
TRAPPC5	ZNF554
LAGE3	AHNAK2
SLC30A3	ST8SIA5
CHD3	NDEL1
DGKQ	ROPN1L
C16orf58	MCM4
MAPK3	AMER3
CEND1	SV2A
DNAJC5	KIAA0895L
SCO2	41701
ERCC1	TRPM2
MAPRE3	ZNF407
RHOBTB2	SLC8A2
TRIM28	STAR
GRAMD4	POLR3K
CARM1	PDE1B
HID1	PPP1R3F
ABR	NRXN3
PDE4A	L3MBTL2
SPRYD3	DGAT2
NEUROD2	FOXK2
AES	CAMK1D
MAGED1	LIMK1
SAMD10	ACP2
MAPK8IP1	ST3GAL3
ZER1	GABRD
SLC22A17	NECAB3
TECPR1	PPP2R2D
FDX2	TBC1D25
FSCN1	SMIM10L2A
GIPC1	PPL
EEFSEC	LZTS3
RAB11B	ATXN7L3
THEM6	PRSS16
ASPHD1	SMKR1
TMEM175	FKBP1B
SLC43A2	CCK
TRUB2	CHPF2
JPH4	SATB2-AS1
HAGH	PLXNA1
GAS6	PCDHGC4
IGSF8	CCDC3
PSMG4	PSMD7
IGLON5	PFDN1
FAM131A	FSTL4
ARF1	PSMG3
DIRAS1	DPP6
NHP2	FIBP
ST3GAL2	LSM14B
MMP17	CELSR2
RAB11FIP3	CUEDC2
SEMA6B	TIMM22
RANGAP1	DPCD
CTSD	SLIT3
E4F1	PORCN
PRR36	FASN
LRWD1	C17orf107
PNPLA6	NICN1
USP5	FXR2
PRKACA	CDK16
RNASEK	ANKS1B
PKD1	TMEM130
CHID1	VPS53
RMND5B	GPRIN1
ZNF428	ALKBH5
YDJC	NGEF
ATP6V0A1	TUBA8
CDH22	SSSCA1
UBL7	RNPS1
ZNF414	ATP6V0D1
XAB2	CLEC2L
EFHD2	JAKMIP1
ABTB1	FAM71E1
DAGLA	MPPED1
MEF2D	TUBG2
REEP2	HAS1
KDM8	FBXO27
SLC27A4	SVOP
KCNC4	SIDT1
AGAP3	MAEA
BRSK1	MMP24
NCDN	RABL2A
NYAP1	NCS1
MIF	RBP4
IDUA	SLC2A6
LTBP4	DMRTC1B
CRTC1	SREBF2
PPP2R1A	MIEF2
PRDX2	GRM4
FAM171A2	GFOD1
MKL1	CMIP
ZNF48	KIAA1211L
KCNC3	MAPT
AGAP2	PRDM8
NDUFS7	PPIP5K1
PLEKHG5	SYP
ANKRD39	ENSA
TESK1	COX14
SLC45A1	CCDC96
PACS1
POLR2E
ZMIZ2
CASKIN1
COX8A
CEP170B
KLHL22
CYP46A1
YJEFN3
RETREG2
TIMM50
MYADM
FOXP4
PRDX5
SFXN3
SPHK2
PQLC1
PGP
PMPCA
PPFIA3
HSD11B1L
ARL8A
KLHL35
GALNT17
RNF40
PDZD4
BSCL2
CD2BP2
KCNJ4
NDUFB11
PTPRS
SNX21
NPLOC4
KLHDC3
VSTM2L
ZFYVE28
PPP6R2
PEX14
ZNF865
ZNF213
HR
ICAM5
AP1M1
CA11
GPAA1
CAMSAP3
JMJD8
PRAF2
KNDC1
ANKRD13B
REXO1
EVI5L
TLNRD1
KIAA0895L
RNF215
TRPM2
PEX16
F12
HBQ1
DLG4
PTMS
SNAPC4
DBN1
EPN1
TMEM250
PDE1B
MYBBP1A
PPP1R3F
EXOSC6
DPYSL4
L3MBTL2
C9orf172
MYPOP
LIMK1
BRF1
ST3GAL3
SH2D3C
GABRD
PNKP
USP20
NECAB3
B3GAT3
TBC1D25
SMIM10L2A
MMP24OS
PPP1R9B
LZTS3
TUSC1
SBF1
ATXN7L3
PANX2
PARD6A
CTBP1
NACC1
ATAD3A
CHPF2
WDTC1
HGS
PLXNA1
DNAJC30
NAPA
MRPS26
ACOT8
SLC26A11
FIBP
DENND6B
CUEDC2
MGRN1
ZGPAT
KIFC2
FASN
NICN1
RUNDC3A
FXR2
MRPL12
CDK16
RAB1B
TMEM130
GPRIN1
C7orf43
ARF5
NAA60
FZR1
TEDC2
LRFN1
SSSCA1
RNPS1
MAP3K10
SLC35E4
SEZ6L2
ATP6V0D1
MAP1S
CLEC2L
NDRG4
MRPL55
FBXO27
DVL3
NOC2L
NAT8L
CSNK1G2
FAM57B
MMP24
NCS1
SLC2A6
UBALD1
SREBF2
ANAPC11
MIEF2
FAM213B
NFKBIL1
JMJD4
IFFO1
WNK2
PLD3
SYP
BOLA1
TMEM201
SDHAF1
NELFB
SIGMAR1
NCOR2
POP7
GRK2
STUB1
CABIN1
PPP6R1

## Sheet: magenta
NCI	MCI	AD
GPR84	LPCAT2	WAS
PIK3AP1	WAS	ARHGAP30
WAS	ARHGAP30	LY86
ARHGAP30	IL10RA	MS4A7
IL10RA	RNASET2	CSF1R
RNASET2	RAC2	C1QC
LY86	LY86	SIGLEC10
COL8A2	MS4A7	HLA-DRA
MS4A7	CSF1R	EBI3
CSF1R	C1QC	C3
C1QC	CASP1	SIRPB2
GYPC	IL17RA	LILRB1
HLA-DMA	IRF8	CMTM7
SIGLEC7	SIGLEC10	DOCK2
CASP1	ALPK1	TLR2
IL17RA	HLA-DRA	CD74
IRF8	EBI3	STAB1
SIGLEC10	HSPA6	RNASE2
HLA-DRA	C3	FCGR3A
FYB1	SH3TC1	TBXAS1
EBI3	SIRPB2	PCED1B-AS1
HSPA6	LILRB1	KCNQ1
C3	FGD2	RASAL3
SH3TC1	CMTM7	ELF4
ANKRD22	DOCK2	PTPRC
SIRPB2	CSF3R	HAVCR2
LILRB1	TLR2	NCF4
FGD2	HAMP	BATF
CMTM7	BIN2	LPAR5
DOCK2	CD74	SLC1A5
CSF3R	PLXDC2	FCGR2A
TLR2	STAB1	CD37
HAMP	C1orf162	MS4A4A
BIN2	HLA-B	LGALS9
CD74	RNASE2	TLR7
DOCK8	FCGR3A	PTPN6
WDFY4	ITGAM	VSIG4
STAB1	HCST	CD163
C1orf162	TBXAS1	CYBB
RNASE2	PCED1B-AS1	LAT2
FCGR3A	FOLR2	CD14
SPI1	GPR34	APOC4-APOC2
ITGAM	CCR1	SIGLEC9
HCST	LILRB3	LST1
BLNK	ELF4	CD300A
CYBA	SERPINH1	SCIN
TBXAS1	PTPRC	SYK
LILRA6	PLEK	SPN
PCED1B-AS1	HAVCR2	CTSC
KCNQ1	FAM129A	MYO1F
CXorf21	NCF4	HCK
RASAL3	LPAR5	STEAP3
TNFRSF1B	MNDA	LAIR1
RNASE3	SLC1A5	LINC02381
FOLR2	HLA-DPA1	TMEM119
GPR34	FCGR2A	LCP1
ITGAL	CD37	NCKAP1L
CCR1	MS4A4A	ITGB2
LILRB3	CARD6	PARVG
ELF4	LGALS9	C1QA
PTPRC	FCGR1A	C3AR1
CD300LF	IL3RA	SLC7A7
PLEK	TLR7	ARHGDIB
HAVCR2	PTPN6	ALOX5AP
FAM129A	VSIG4	ABI3
NCF4	CTSS	TNFAIP8L2
BATF	CD163	RUNX1
ARHGAP45	CIITA	S100A11
STXBP2	TMC8	LAPTM5
ARPC1B	CYBB	VAMP8
APOC2	LAT2	TMIGD3
LPAR5	CD14	LRRC25
MNDA	GBP2	FPR1
SLC1A5	APOC4-APOC2	HCLS1
FCGR2A	SIGLEC9	FCER1G
NLRC4	LST1	HMOX1
LILRA1	CD300A	AIF1
CD37	SCIN	SLAMF8
GPR65	SYK	CD84
MS4A4A	CMKLR1	C1QB
LGALS9	CTSC	APBB1IP
FCGR1A	UCP2	CCR5
TLR7	MYO1F	SLA
PTPN6	HCK	RASGRP4
TMEM106A	LAIR1	RBM47
VSIG4	TMEM119	IKZF1
CTSS	LCP1	NFAM1
CD163	NCKAP1L	LILRA2
CIITA	ITGB2	SLC2A5
TMC8	LILRB4	CD86
CYBB	HLA-DMB	PTAFR
LAT2	PARVG	MS4A6A
CD14	BTK	TYROBP
LY96	HLA-DOA	SASH3
APOC4-APOC2	ARHGAP15	IFI30
SIGLEC9	C1QA	SERPINA1
LST1	NLRC5	SNX20
CD300A	C3AR1	CYTH4
SCIN	PIK3R5	CD68
SYK	PSMB9
FGL2	RNASE6
CMKLR1	HSPA7
APOBR	SLC7A7
SPN	ARHGDIB
CTSC	ALOX5AP
UCP2	ABI3
MYO1F	TNFAIP8L2
HCK	RUNX1
STEAP3	S100A11
LAIR1	LAPTM5
LINC02381	VAMP8
TMEM119	TMIGD3
LCP1	CD4
NCKAP1L	FPR1
LPAR6	HCLS1
TCIRG1	CD33
GPSM3	FCER1G
ITGB2	ALOX5
LILRB4	AIF1
HLA-DMB	C1QB
PARVG	APBB1IP
C1QA	SLA
FERMT3	RASGRP4
TLR6	NCF2
C3AR1	RBM47
PIK3R5	IKZF1
CXCL16	NFAM1
RNASE6	KLHL6
PSMB8-AS1	SLC2A5
SLC7A7	RHBDF2
ARHGDIB	ADAM28
ALOX5AP	CD86
ABI3	MS4A6A
TLR10	SLC11A1
CSF2RB	TYROBP
SAMSN1	RGS10
TNFAIP8L2	SASH3
PLAC8	GAB3
RUNX1	FCGR1B
S100A11	IFI30
LAPTM5	SERPINA1
VAMP8	SNX20
TMIGD3	TREM2
LRRC25	CYTH4
CD4	CD68
FPR1
HCLS1
CD33
FCER1G
ALOX5
HMOX1
AIF1
DEF6
SLAMF8
BCL2A1
CD84
SLC16A3
C1QB
APBB1IP
CCR5
SLA
RASGRP4
NCF2
RBM47
IKZF1
NFAM1
MTHFD2
LILRA2
SELL
SLC2A5
RHBDF2
C19orf38
ARL11
CD86
PTAFR
MS4A6A
SLC11A1
TYROBP
RGS10
SASH3
GAB3
FCGR1B
IFI30
SERPINA1
SNX20
IL18
TREM2
RPS6KA1
CYTH4
PYCARD
CD68

## Sheet: green
NCI	MCI	AD
GALC	RRN3	TM9SF3
RECQL	TM9SF3	SMARCA5
ZBTB33	UBE2J1	USP46
TNPO1	TSN	MUT
NUDT12	ADNP2	KIAA1109
PKN2	KLHL9	XPOT
PTPN11	FBXW11	NMD3
CDC73	VPS26A	CANX
CLIP4	EXD2	PDCD6IP
RB1	SMARCA5	SEC24B
IKZF5	NUDCD1	OTUD6B
CNOT6L	USP46	CLIP4
SPOPL	ADNP	COPB1
BROX	HACD3	ITCH
CEPT1	BMI1	HNRNPK
MIB1	PEX3	CREBZF
AGPAT5	WDR3	RPRD1B
DCUN1D1	MUT	CAPZA2
TWF1	CDV3	FNDC3A
ZMPSTE24	ZMYM6	CDKN1B
MON2	KIAA1109	DHX15
CHUK	TMEM170B	SMU1
USP38	XPOT	HACD2
SOS1	CGGBP1	SLC35A5
STAM2	NMD3	SCARB2
PDCL	GOLPH3	CSDE1
PAXBP1	DCTN4	ENPP4
SP3	USP12	NAB1
RAB10	LONRF1	ZMYND11
TMED5	PIK3CA	ACADM
ENPP4	CANX	SDHD
SLAIN2	NUP153	SLC39A6
ZMYND11	PDCD6IP	TMEM167A
WDR35	PDCD10	SBDS
MPP5	FBXL3	WDR44
MIER3	CNTN1	MIER3
SUCO	SEC24B	SETD7
ACBD5	FYTTD1	AGPS
RAP2C	DCAF17	TMEM106B
LYPLA1	OTUD6B	MYNN
TANK	SAR1A	VAMP7
EGLN1	GZF1	UBA6
SECISBP2L	WDFY1	NAA50
NBR1	RAD21	TBC1D15
LARP4	CLIP4	SEC24A
PRMT3	ZADH2	SELENOF
ARHGAP12	SMARCA1	PIKFYVE
ZBTB1	COPB1	LMBRD1
SMCHD1	ITCH	BZW1
EXOC5	HNRNPK	SAMD8
ALCAM	UBE2A	MFSD14A
FBXL5	BROX	RBBP4
TNKS2	CREBZF	TMEM59
ZC3H11A	RPRD1B	ADAM9
ADAM10	CAPZA2
TMED7	CEPT1
LMBRD1	FNDC3A
PCMTD1	JKAMP
ADGRL3	CDKN1B
RMI1	DHX15
RNF138	BBS10
EDEM3	DPH3
SPTLC1	PYURF
	NRAS
	ESD
	NCAM2
	FAM168A
	SOS1
	ANKRD28
	GMFB
	SH3BGRL
	STAM2
	UHRF2
	SP3
	TRAPPC8
	PDE12
	RAB10
	SCAF8
	ZBTB38
	C5orf15
	HACD2
	MTO1
	SLC35A5
	WDR11
	SCARB2
	DIEXF
	PHF6
	ZNF740
	ENPP4
	KBTBD2
	TUBE1
	NAB1
	ZMYND11
	ACADM
	SDHD
	SLC39A6
	TMEM167A
	WTAP
	VWA8
	SBDS
	TMPO
	ZMYM2
	EXT2
	SMARCAD1
	MIER3
	NCOA2
	PLS3
	AGPS
	RAP2C
	C1GALT1C1
	ZRANB1
	LYPLA1
	PRDX3
	TANK
	TMEM106B
	SPIRE1
	CCDC126
	MYNN
	DERL1
	RSPRY1
	FAR1
	CNOT9
	DR1
	GALNT1
	JAK1
	UBA6
	NAA50
	EXOC5
	ALCAM
	NCK1
	SLC33A1
	STARD3NL
	COG5
	SEC24A
	BTBD1
	ETF1
	TMED7
	SELENOF
	PIKFYVE
	RFX7
	CDH2
	GPN3
	TEX2
	WDR26
	PPP1R15B
	LTN1
	BZW1
	SAMD8
	ECHDC1
	CHMP2B
	FAM199X
	MPDZ
	MFSD14A
	HMGN4
	DMTF1
	RBBP4
	USPL1
	THAP5
	ZNF654
	VPS37A
	WDFY3
	EIF2AK3
	POLR2M
	BUB3
	ABCB10
	ADAM9
	MAP3K7

## Sheet: red
NCI	MCI	AD
ELK4	SS18	ELK4
GAB1	MAPRE1	STOX1
SPRED1	QKI	SS18
PTPN12	TMEM133	NXT2
ZNF664	DOCK7	QKI
MFAP3L	GABPA	GCLC
SS18	RHOA	HAT1
SELENOP	STXBP3	DOCK7
NXT2	ANKIB1	MEGF9
MAPRE1	LAPTM4A	GABPA
PPP1CC	PTAR1	ZNF558
JAM2	TCF12	RHOA
ASF1A	PRPF38A	PDE4B
HAT1	RAP1B	STXBP3
ANO6	MCMBP	FERMT2
TMEM133	HERPUD2	CPE
ARHGAP42	LGR4	ANKIB1
SOCS6	TMX1	PKN2
PDGFC	GNG12	LAPTM4A
GABPA	RANBP3L	PTAR1
CARD8	KDELC2	GATM
41891	ITGAV	TCF12
ZNF558	PTPN13	CMTR2
AK4	MAP3K5	REEP3
RHOA	MTM1	PTPN11
STXBP3	EPS8	PRPF38A
FCHSD2	GNAI3	RAP1B
GPSM2	BMPR1A	ZNF532
ANKIB1	TMEM47	TMEM123
LAPTM4A	PREX2	FAM198B
PARP4	PELI2	SPATA6
ANXA5	NFE2L2	EIF4EBP2
PRRG1	TCEA1	TMEM38B
CYP2U1	ABCD3	MCMBP
CCDC121	KLF3	QSER1
TCF12	FMNL2	HERPUD2
CMTR2	EFCAB14	SUCLG2
REEP3	GNA13	TOR1AIP1
IPO8	SLC4A4	LGR4
PRPF38A	SSFA2	SLC30A1
GXYLT1	YES1	SMAD5
RAP1B	GPD2	TMX1
41705	KAT2B	GNG12
SP1	NEBL	RANBP3L
C18orf54	LIFR	ITGAV
STAG2	ELOVL5	ARAP2
WASHC4	PHKA1	PTPN13
SRI	LMAN1	APPL2
ATP11C	TRAM1	ADH5
TMEM123	SPAG9	MAOA
CLIC4	FBXO8	ZDHHC2
CCDC50	SNX18	PHF10
PLEKHF2	NEDD1	PAK2
MANEA	TEAD1	FOXN2
TMEM38B	MEGF10	LSM14A
PRKD3	IL6ST	EMC2
BMP2K	PEX2	BNIP2
SOX5	ANTXR1	PDCL
MCMBP	SOS2	PAXBP1
QSER1	SH3GLB1	MTM1
ERBIN	ARL6IP6	AHCYL2
SUCLG2	RFTN2	GNAI3
MXI1	PPP1R3D	KDM1B
SYPL1	TMED10	BMPR1A
SLC30A1	ADD3	NADK2
SMAD5		DDX17
SWAP70		CPNE3
TMX1		CASC4
RAP1A		TMEM47
RHOQ		SNX5
KDELC2		PTPN21
TAB2		PREX2
ARAP2		PELI2
PTPN13		TCEA1
SKA2		ARHGEF6
ZDHHC2		SEC22C
POLA1		ABCD3
MAP3K5		KLF3
PHF10		ELP4
PAK2		AQP4
HIBADH		DPY19L4
FOXN2		HAUS6
G3BP1		ACBD5
EMC2		FMNL2
BNIP2		EFCAB14
MKLN1		FRS2
EPS8		TWSG1
GNAI3		RBL2
SIRT1		DERA
UNC119B		GNA13
KDM1B		PON2
FBXO30		PYGO1
LAMP2		SSFA2
ATP10D		KDSR
SMURF2		ASCC1
MEX3C		DCAF12
BMPR1A		SLC25A30
MED13		GPD2
PNPLA8		KAT2B
ZNF354C		AK3
CASC4		NEBL
SNX5		PARVA
PTPN21		LIFR
PELI2		PTPRZ1
TANC1		ELOVL5
STAG1		PHKA1
RAB9A		LMAN1
TCEA1		SLC1A3
KANSL1L		TRAM1
SLC40A1		ADAM10
HBP1		SPAG9
KLF3		FBXO8
ELP4		SNX18
RBM7		NEDD1
MAN2A1		ELOVL2
DPY19L4		TEAD1
SLC35F5		MEGF10
HAUS6		IL6ST
FMNL2		NFYA
ASXL2		PEX2
FRS2		ANTXR1
TWSG1		SOS2
DERA		SH3GLB1
PYGO1		SGMS1
ITGB1		CAT
SSFA2		ZC3H12C
KDSR		PPP1R3D
RNF114		TMED10
PRELID3B		ADD3
LCA5
YES1
SLC25A30
KLHL5
GPD2
AK3
NEBL
ELOVL5
LMAN1
RBM17
AIDA
TRAM1
SPAG9
SFT2D1
ZBTB10
ABHD3
KMT2C
LBR
ZNF181
ELF1
ZNF24
TGDS
FBXO8
SNX18
ZEB1
NEDD1
RBMXL1
SNTB1
BACH1
PEX2
PBX3
SORBS1
FAM171B
ITGA6
MFSD14B
SOS2
SH3GLB1
VAMP3
SGMS1
MORC3
RASSF8
ATL3
PPP2R5A
ARL6IP6
ANXA4
PGGT1B
ZC3H12C
RFTN2
KIAA1958
TMED10
VEZF1
H2AFV
