# Supplementary material for: Erosion of Gene Co-expression Networks Reveal Deregulation of Immune System Processes in Late-Onset Alzheimer’s Disease
Source: Front Neurosci. 2020 Mar 20;14:228. doi: 10.3389/fnins.2020.00228 (PMC7099620; doi:10.3389/fnins.2020.00228)
Supplement: Supplementary file 3 [file Table_2.xlsx]

## Sheet: magenta.ANOVA.COGDX
GENE	DF	Sum of Squares	Mean Square	F value	Pr(>F)	Signif. codes: 0 ‘***’ 0.001 ‘**’ 0.01 ‘*’ 0.05 ‘.’ 0.1 ‘ ’ 1
HCST	1	19.8	19.771	10.848	0.0011	**
RASGRP4	1	18.9	18.909	10.375	0.00141	**
NCKAP1L	1	15.5	15.494	8.501	0.00381	**
GYPC	1	15	15.046	8.256	0.00434	**
CD74	1	15	14.961	8.209	0.00445	**
LPAR5	1	14.4	14.439	7.922	0.00519	**
APOC2	1	13.4	13.44	7.374	0.00699	**
FPR1	1	12.6	12.625	6.927	0.00891	**
SLAMF8	1	11.6	11.648	6.391	0.01196	*
HAMP	1	11.5	11.485	6.302	0.01257	*
TMEM119	1	10.6	10.575	5.803	0.01658	*
BLNK	1	10.6	10.552	5.79	0.0167	*
KCNQ1	1	10.5	10.51	5.767	0.01692	*
CXorf21	1	9.9	9.91	5.437	0.02035	*
SLC2A5	1	9.5	9.542	5.236	0.0228	*
CD86	1	9.5	9.5	5.213	0.0231	*
GAB3	1	8.8	8.821	4.84	0.02855	*
IKZF1	1	8.5	8.502	4.665	0.03155	*
CTSC	1	8.4	8.447	4.635	0.0321	*
LY86	1	7.8	7.822	4.292	0.03911	*
TLR2	1	7.8	7.762	4.259	0.03988	*
ITGAM	1	7.4	7.444	4.085	0.04413	*
PTPN6	1	7	7.042	3.864	0.05023	.
ARHGAP45	1	6.8	6.785	3.723	0.05459	.
SIGLEC10	1	6.7	6.665	3.657	0.05675	.
LCP1	1	6.5	6.483	3.557	0.06023	.
ALOX5	1	6.2	6.234	3.42	0.06535	.
COL8A2	1	5.1	5.149	2.825	0.09381	.
STEAP3	1	5.1	5.116	2.807	0.09486	.
FCGR2A	1	5	5.025	2.757	0.09784	.
SLC7A7	1	5	5.022	2.755	0.09794	.
FAM129A	1	4.7	4.734	2.598	0.10804
IL17RA	1	4.4	4.404	2.417	0.12107
CD68	1	4.2	4.163	2.284	0.13172
FERMT3	1	4.1	4.094	2.246	0.13493
SAMSN1	1	4	4.046	2.22	0.13727
PYCARD	1	3.9	3.851	2.113	0.14706
TCIRG1	1	3.8	3.825	2.099	0.14841
CD33	1	3.7	3.7	2.03	0.1552
NCF4	1	3.7	3.656	2.006	0.15767
CYBB	1	3.6	3.602	1.976	0.16076
C19orf38	1	3.6	3.564	1.955	0.16299
FYB1	1	3.5	3.492	1.916	0.1673
TLR10	1	3.5	3.45	1.893	0.16983
WAS	1	3.4	3.436	1.885	0.17072
CD37	1	3.3	3.278	1.799	0.18083
ITGB2	1	3.2	3.203	1.757	0.18592
HAVCR2	1	3.2	3.195	1.753	0.18645
ARHGAP30	1	3.2	3.171	1.74	0.1881
DOCK8	1	2.9	2.911	1.597	0.20727
HCK	1	2.9	2.871	1.576	0.21034
GPR84	1	2.9	2.854	1.566	0.21171
NCF2	1	2.8	2.827	1.551	0.2139
RGS10	1	2.8	2.796	1.534	0.21641
BCL2A1	1	2.8	2.757	1.513	0.21963
DOCK2	1	2.7	2.729	1.498	0.22197
PIK3AP1	1	2.7	2.651	1.454	0.22872
LAT2	1	2.6	2.604	1.429	0.23289
SCIN	1	2.6	2.558	1.404	0.23703
PLAC8	1	2.5	2.484	1.363	0.24393
CSF2RB	1	2.5	2.468	1.354	0.24539
FGL2	1	2.5	2.461	1.35	0.24614
LAIR1	1	2.5	2.453	1.346	0.24691
VAMP8	1	2.4	2.425	1.33	0.24962
RNASE2	1	2.4	2.416	1.326	0.25048
CMKLR1	1	2.4	2.405	1.319	0.25159
LPAR6	1	2.4	2.395	1.314	0.25256
BATF	1	2.3	2.34	1.284	0.25807
RNASET2	1	2.3	2.268	1.244	0.26551
RNASE3	1	2.2	2.215	1.215	0.27116
RPS6KA1	1	2.1	2.1	1.152	0.28391
ALOX5AP	1	1.9	1.907	1.047	0.3071
LINC02381	1	1.9	1.889	1.037	0.3094
SH3TC1	1	1.9	1.879	1.031	0.31067
GPR34	1	1.9	1.856	1.018	0.3137
TYROBP	1	1.8	1.841	1.01	0.31568
LILRA2	1	1.8	1.824	1.001	0.31795
ARHGDIB	1	1.8	1.807	0.992	0.32013
C1QC	1	1.7	1.723	0.945	0.33168
EBI3	1	1.7	1.703	0.935	0.33442
APBB1IP	1	1.6	1.617	0.887	0.34702
CYTH4	1	1.6	1.612	0.885	0.34766
LRRC25	1	1.5	1.534	0.842	0.3596
SLC16A3	1	1.5	1.519	0.834	0.36191
PTAFR	1	1.5	1.517	0.833	0.36223
MS4A6A	1	1.5	1.47	0.806	0.3699
IRF8	1	1.5	1.463	0.803	0.3709
MS4A4A	1	1.3	1.277	0.701	0.40312
`PSMB8-AS1`	1	1.2	1.242	0.682	0.40968
UCP2	1	1.2	1.195	0.655	0.41878
NLRC4	1	1.2	1.171	0.643	0.42335
VSIG4	1	1.1	1.133	0.621	0.43112
WDFY4	1	1.1	1.123	0.616	0.43304
APOBR	1	1.1	1.118	0.614	0.43399
`HLA-DMA`	1	1.1	1.099	0.603	0.43796
NFAM1	1	1.1	1.075	0.59	0.44307
CTSS	1	1.1	1.074	0.589	0.44326
IL18	1	1.1	1.066	0.585	0.44498
HSPA6	1	1.1	1.066	0.585	0.44501
CASP1	1	1.1	1.065	0.584	0.44521
CD4	1	1	1.033	0.567	0.45201
SPN	1	1	1.012	0.555	0.45671
STAB1	1	1	1.009	0.554	0.45739
TREM2	1	0.9	0.939	0.515	0.47342
FCGR3A	1	0.9	0.915	0.502	0.47922
RUNX1	1	0.9	0.91	0.499	0.48039
CSF1R	1	0.9	0.903	0.496	0.48198
CYBA	1	0.8	0.768	0.421	0.51681
CSF3R	1	0.7	0.749	0.411	0.52199
`HLA-DRA`	1	0.7	0.741	0.407	0.52418
`PCED1B-AS1`	1	0.7	0.739	0.405	0.52483
MNDA	1	0.7	0.707	0.388	0.53388
LY96	1	0.7	0.692	0.38	0.53824
BIN2	1	0.7	0.669	0.367	0.54519
IFI30	1	0.7	0.658	0.361	0.54839
LILRB4	1	0.6	0.636	0.349	0.55507
SIGLEC9	1	0.6	0.618	0.339	0.56076
FCGR1A	1	0.6	0.617	0.339	0.56101
STXBP2	1	0.6	0.61	0.335	0.56332
TLR7	1	0.6	0.605	0.332	0.56476
SPI1	1	0.6	0.586	0.322	0.57099
`HLA-DMB`	1	0.6	0.565	0.31	0.57792
ABI3	1	0.6	0.562	0.308	0.57912
`APOC4-APOC2`	1	0.5	0.535	0.294	0.58822
ARL11	1	0.5	0.531	0.291	0.58969
SNX20	1	0.5	0.524	0.288	0.5921
LST1	1	0.5	0.52	0.285	0.59367
IL10RA	1	0.5	0.49	0.269	0.6043
PIK3R5	1	0.5	0.478	0.262	0.60897
GPR65	1	0.5	0.459	0.252	0.61598
C1QA	1	0.5	0.459	0.252	0.6161
TMC8	1	0.5	0.452	0.248	0.61889
LILRB3	1	0.4	0.441	0.242	0.62326
GPSM3	1	0.4	0.403	0.221	0.63844
ITGAL	1	0.4	0.395	0.217	0.64199
MTHFD2	1	0.4	0.371	0.204	0.65207
CXCL16	1	0.3	0.346	0.19	0.66332
LGALS9	1	0.3	0.345	0.189	0.66375
CD84	1	0.3	0.338	0.186	0.66689
RASAL3	1	0.3	0.292	0.16	0.68931
CCR5	1	0.3	0.28	0.154	0.69548
LILRA6	1	0.3	0.277	0.152	0.69713
C1QB	1	0.3	0.259	0.142	0.70639
AIF1	1	0.3	0.255	0.14	0.70841
TLR6	1	0.2	0.247	0.135	0.71313
CMTM7	1	0.2	0.246	0.135	0.71361
CCR1	1	0.2	0.236	0.129	0.71936
ARPC1B	1	0.2	0.234	0.129	0.72021
ANKRD22	1	0.2	0.212	0.116	0.73316
CD14	1	0.2	0.2	0.11	0.74057
SLC1A5	1	0.2	0.192	0.106	0.74551
TNFAIP8L2	1	0.2	0.191	0.105	0.74653
C1orf162	1	0.1	0.137	0.075	0.78434
S100A11	1	0.1	0.135	0.074	0.78562
PTPRC	1	0.1	0.133	0.073	0.78747
CD300A	1	0.1	0.131	0.072	0.78918
TBXAS1	1	0.1	0.128	0.07	0.79133
SASH3	1	0.1	0.125	0.069	0.79341
SIGLEC7	1	0.1	0.106	0.058	0.8094
C3AR1	1	0.1	0.103	0.056	0.8126
SYK	1	0.1	0.095	0.052	0.81997
C3	1	0.1	0.09	0.049	0.82429
LAPTM5	1	0.1	0.082	0.045	0.83261
FOLR2	1	0.1	0.076	0.041	0.83882
CD163	1	0.1	0.074	0.04	0.8407
SLA	1	0	0.048	0.026	0.87184
RHBDF2	1	0	0.035	0.019	0.88938
SERPINA1	1	0	0.035	0.019	0.88944
CD300LF	1	0	0.029	0.016	0.89955
SELL	1	0	0.027	0.015	0.90367
MYO1F	1	0	0.026	0.014	0.90461
PARVG	1	0	0.025	0.014	0.90754
DEF6	1	0	0.022	0.012	0.91353
RNASE6	1	0	0.017	0.01	0.92228
TMEM106A	1	0	0.014	0.008	0.93091
CIITA	1	0	0.013	0.007	0.93319
ELF4	1	0	0.011	0.006	0.93697
TNFRSF1B	1	0	0.009	0.005	0.94329
SLC11A1	1	0	0.008	0.004	0.94728
LILRB1	1	0	0.006	0.003	0.9537
LILRA1	1	0	0.003	0.002	0.96621
FCGR1B	1	0	0.003	0.002	0.96681
HCLS1	1	0	0.003	0.002	0.96791
MS4A7	1	0	0.003	0.002	0.96897
HMOX1	1	0	0.002	0.001	0.97666
TMIGD3	1	0	0.001	0.001	0.97738
RBM47	1	0	0.001	0.001	0.97826
PLEK	1	0	0.001	0.001	0.98169
FGD2	1	0	0.001	0	0.98233
FCER1G	1	0	0	0	0.98911
SIRPB2	1	0	0	0	0.99219
---

## Sheet: yellow.ANOVA.COGDX
Supplementary Spreadsheet S2 - Statistical Testing Results
GENE	DF	Sum of Squares	Mean Square	F value	Pr(>F)	Signif. codes: 0 ‘***’ 0.001 ‘**’ 0.01 ‘*’ 0.05 ‘.’ 0.1 ‘ ’ 1
SREK1	1	16.6	16.608	9.762	0.00203	**
PPIAP30	1	14.6	14.601	8.582	0.00377	**
PHBP19	1	13.9	13.857	8.145	0.00475	**
ANKRD20A2	1	13.4	13.399	7.875	0.00548	**
NMT1	1	13.3	13.301	7.818	0.00565	**
PPP1R12A	1	12.8	12.794	7.52	0.00662	**
UPF2	1	11.6	11.647	6.846	0.00952	**
BAZ2B	1	11.5	11.517	6.77	0.00993	**
PDS5B	1	11	10.978	6.452	0.0118	*
HMGB3P22	1	10.7	10.729	6.306	0.01278	*
RPSAP36	1	10.5	10.452	6.144	0.01397	*
RWDD1	1	10.3	10.265	6.034	0.01484	*
ANKRD36B	1	9.2	9.247	5.435	0.02067	*
ZC3H13	1	9.2	9.191	5.402	0.02106	*
RNPC3	1	9.1	9.108	5.354	0.02164	*
GGTA2P	1	8.3	8.31	4.885	0.02817	*
KIAA2026	1	8.3	8.284	4.869	0.02841	*
SLC4A7	1	8.1	8.06	4.737	0.03062	*
CDKL3	1	7.9	7.916	4.653	0.03213	*
DNAJC1	1	7.9	7.901	4.644	0.03229	*
TWISTNB	1	7.8	7.845	4.611	0.0329	*
NSRP1	1	7.6	7.585	4.458	0.03591	*
LYAR	1	7.5	7.531	4.426	0.03657	*
LINC02043	1	7.4	7.402	4.351	0.03819	*
LINC01277	1	7.3	7.298	4.29	0.03955	*
BDP1	1	7.3	7.293	4.287	0.03962	*
YAF2	1	7.2	7.201	4.232	0.04088	*
KRT8P39	1	7.2	7.15	4.203	0.04159	*
NUCKS1	1	7.1	7.146	4.2	0.04165	*
REL	1	6.9	6.875	4.041	0.04567	*
LINC00504	1	6.8	6.794	3.993	0.04696	*
ADAMTSL3	1	6.5	6.532	3.839	0.05138	.
ZNF236	1	6.4	6.354	3.735	0.05462	.
CHD1	1	6.3	6.279	3.691	0.05606	.
FABP7P1	1	6.2	6.25	3.673	0.05663	.
TRIM22	1	6.1	6.129	3.602	0.05905	.
KIF27	1	6	5.987	3.519	0.06205	.
EBLN2	1	6	5.974	3.511	0.06233	.
C14orf132	1	5.9	5.942	3.492	0.06303	.
LRRIQ1	1	5.9	5.919	3.479	0.06353	.
GUSBP8	1	5.9	5.914	3.476	0.06364	.
CCDC144A	1	5.8	5.813	3.416	0.06594	.
FAM133CP	1	5.8	5.777	3.395	0.06678	.
NKAIN3	1	5.8	5.75	3.38	0.0674	.
TTF1	1	5.7	5.739	3.373	0.06767	.
PIN4P1	1	5.7	5.655	3.324	0.06969	.
ZC3H6	1	5.4	5.429	3.191	0.07546	.
MYCBP2	1	5.4	5.381	3.163	0.07675	.
NFIA	1	5.2	5.192	3.051	0.08211	.
TROVE2	1	5.1	5.054	2.971	0.08624	.
MAP9	1	5	4.991	2.933	0.08822	.
CFAP53	1	4.9	4.9	2.88	0.09114	.
CCDC88A	1	4.9	4.864	2.859	0.09232	.
IQCA1	1	4.8	4.754	2.794	0.09609	.
CCDC18	1	4.7	4.724	2.776	0.09714	.
`ANKRD62P1-PARP4P3`	1	4.7	4.676	2.748	0.09884	.
THOC2	1	4.5	4.493	2.641	0.10565
RPA4	1	4.4	4.386	2.578	0.10983
FAM208B	1	4.3	4.335	2.548	0.11193
RPS10P2	1	4.3	4.29	2.522	0.11379
DDX55	1	4.2	4.241	2.493	0.11588
CSPP1	1	4.2	4.215	2.477	0.11698
MINDY2	1	4.2	4.162	2.446	0.11929
KMT2E	1	4.2	4.161	2.446	0.11934
RPL13AP2	1	4.1	4.138	2.432	0.12035
RPS7P3	1	4	4.01	2.357	0.12623
DYNC1I2	1	4	4.008	2.356	0.12629
KRR1	1	4	3.983	2.341	0.1275
CHD9	1	3.9	3.943	2.317	0.12943
MTDH	1	3.9	3.886	2.284	0.1322
TBC1D8B	1	3.8	3.772	2.217	0.13797
RSBN1	1	3.8	3.759	2.209	0.13866
RPL10P3	1	3.8	3.758	2.209	0.13872
CHD6	1	3.5	3.5	2.057	0.15298
RPS15AP30	1	3.5	3.462	2.035	0.15518
`ISX-AS1`	1	3.3	3.343	1.965	0.16245
HTR1F	1	3.2	3.235	1.902	0.16935
IRS3P	1	3.2	3.226	1.896	0.16999
DDX46	1	3.1	3.081	1.811	0.17985
RSF1	1	3.1	3.052	1.794	0.18192
ANKRD12	1	2.9	2.926	1.72	0.19114
LINC01252	1	2.9	2.919	1.716	0.19164
BAZ1A	1	2.9	2.89	1.698	0.1939
SLF1	1	2.9	2.871	1.688	0.19533
CCDC144CP	1	2.9	2.851	1.676	0.19692
GUSBP3	1	2.8	2.805	1.649	0.20054
PURA	1	2.7	2.67	1.569	0.21167
CHD2	1	2.6	2.628	1.545	0.21532
`FOXP1-IT1`	1	2.6	2.557	1.503	0.22158
ZNF292	1	2.5	2.491	1.464	0.22766
RBM22P2	1	2.5	2.465	1.449	0.23004
TRDN	1	2.4	2.417	1.421	0.23458
LINC00685	1	2.3	2.311	1.358	0.24516
NBEAL1	1	2.3	2.258	1.327	0.25056
YES1P1	1	2.3	2.258	1.327	0.25064
NKTR	1	2.2	2.243	1.318	0.25219
LINC002481	1	2.2	2.162	1.271	0.26084
CCDC34	1	2.2	2.153	1.265	0.26194
METAP2	1	2.1	2.116	1.244	0.26598
LINC02503	1	2.1	2.07	1.217	0.27122
LINC00662	1	2	1.988	1.168	0.28098
RBM25	1	2	1.978	1.163	0.28211
EIF5B	1	1.9	1.896	1.115	0.29229
EIF3J	1	1.9	1.892	1.112	0.29278
SNORD17	1	1.9	1.882	1.106	0.29417
ANKRD36C	1	1.9	1.881	1.105	0.29427
TCF4	1	1.9	1.877	1.103	0.2947
RALBP1	1	1.9	1.852	1.089	0.29798
ARID4B	1	1.8	1.794	1.055	0.30562
HNRNPA1P72	1	1.7	1.674	0.984	0.32234
LARP1B	1	1.7	1.654	0.972	0.32522
CCDC148	1	1.6	1.648	0.968	0.32619
ESF1	1	1.6	1.64	0.964	0.32726
PUM3	1	1.6	1.636	0.962	0.32784
NCKAP5	1	1.6	1.63	0.958	0.32873
PCDH9	1	1.6	1.627	0.956	0.32929
RPL7AP60	1	1.6	1.609	0.946	0.33185
CIR1	1	1.6	1.603	0.942	0.33276
NTAN1P2	1	1.6	1.575	0.926	0.33712
RPL23AP32	1	1.5	1.543	0.907	0.34208
SRSF11	1	1.5	1.485	0.873	0.35126
RPL12P16	1	1.5	1.475	0.867	0.35289
PARD3	1	1.5	1.471	0.865	0.3535
CEP290	1	1.4	1.414	0.831	0.3629
RN7SL329P	1	1.4	1.412	0.83	0.36339
LRRFIP1P1	1	1.4	1.398	0.822	0.36573
`THRB-IT1`	1	1.4	1.353	0.795	0.3735
RPS15AP10	1	1.3	1.308	0.769	0.38166
LARP4P	1	1.3	1.291	0.759	0.3846
ERCC4	1	1.3	1.271	0.747	0.38837
SMARCE1P5	1	1.3	1.268	0.745	0.38893
SRGAP1	1	1.2	1.188	0.698	0.40439
FAM133B	1	1.2	1.176	0.691	0.40674
RAB11FIP2	1	1.2	1.162	0.683	0.40944
CCDC112	1	1.2	1.16	0.682	0.40984
DDX10P1	1	1.1	1.124	0.661	0.41729
`RASSF8-AS1`	1	1.1	1.072	0.63	0.42831
GKAP1	1	1.1	1.053	0.619	0.43233
LINC01873	1	1.1	1.051	0.618	0.43277
SLTM	1	1	1.035	0.608	0.43626
OFD1	1	1	0.988	0.581	0.44683
SON	1	1	0.968	0.569	0.45157
DKC1	1	1	0.965	0.567	0.45233
PHF20L1	1	1	0.96	0.564	0.45333
MALAT1	1	0.9	0.947	0.556	0.45652
ATRX	1	0.9	0.94	0.552	0.45822
MPP6	1	0.9	0.915	0.538	0.46407
ST13P15	1	0.9	0.89	0.523	0.47024
MDGA2	1	0.9	0.879	0.517	0.47305
UPF3AP3	1	0.9	0.86	0.505	0.4779
PBRM1	1	0.9	0.855	0.502	0.47925
KNOP1	1	0.9	0.853	0.501	0.47977
ANKRD36	1	0.8	0.847	0.498	0.48112
EEF1DP3	1	0.8	0.845	0.496	0.48187
RPS3P6	1	0.8	0.841	0.494	0.48283
PUS7L	1	0.8	0.839	0.493	0.48319
RP9P	1	0.8	0.829	0.487	0.48582
RAD50	1	0.8	0.822	0.483	0.48789
RPL21P44	1	0.8	0.81	0.476	0.49086
CDCA4P4	1	0.8	0.796	0.468	0.49467
KNOP1P4	1	0.8	0.787	0.463	0.49707
CFAP54	1	0.8	0.779	0.458	0.49927
UPF3B	1	0.8	0.757	0.445	0.50554
AHI1	1	0.7	0.748	0.44	0.50798
MYO6	1	0.7	0.746	0.439	0.50852
`FAM155A-IT1`	1	0.7	0.731	0.43	0.5128
LARP7	1	0.7	0.729	0.428	0.5135
AK9	1	0.7	0.727	0.428	0.51389
NRDE2	1	0.7	0.719	0.423	0.51625
CD3EAP	1	0.7	0.714	0.42	0.51785
PDCL3P6	1	0.7	0.71	0.417	0.51895
ANKRD26	1	0.7	0.709	0.417	0.51937
C4orf36	1	0.7	0.703	0.413	0.52102
WBP4	1	0.7	0.678	0.398	0.52866
AKAP9	1	0.7	0.675	0.397	0.52954
RPSAP16	1	0.7	0.674	0.396	0.52972
RRP15	1	0.6	0.638	0.375	0.541
PNISR	1	0.6	0.592	0.348	0.55586
MAN1A2	1	0.6	0.58	0.341	0.56001
AIMP1P1	1	0.6	0.573	0.337	0.56224
CHD7	1	0.6	0.557	0.328	0.56766
DEK	1	0.5	0.533	0.313	0.57621
AAK1	1	0.5	0.533	0.313	0.57623
RPS18P9	1	0.5	0.524	0.308	0.57951
HNRNPA1P5	1	0.5	0.523	0.307	0.57999
PA2G4P2	1	0.5	0.521	0.306	0.58073
RPL21P28	1	0.5	0.513	0.301	0.58354
CCDC174	1	0.5	0.498	0.293	0.58907
KRT18P61	1	0.5	0.489	0.287	0.59259
CCT4P2	1	0.5	0.46	0.27	0.60355
RN7SKP96	1	0.5	0.454	0.267	0.60593
MAB21L3	1	0.4	0.436	0.256	0.61306
LINC01814	1	0.4	0.435	0.256	0.61362
MFHAS1	1	0.4	0.431	0.253	0.61524
SMC4	1	0.4	0.428	0.251	0.61659
RBBP6	1	0.4	0.4	0.235	0.62845
MPHOSPH8	1	0.4	0.396	0.232	0.63019
LINC01772	1	0.4	0.387	0.228	0.63381
ANKHD1	1	0.4	0.383	0.225	0.63551
BBX	1	0.4	0.382	0.224	0.63626
HMGN5	1	0.3	0.348	0.205	0.65143
PDCD7	1	0.3	0.336	0.198	0.65708
RDX	1	0.3	0.322	0.189	0.66413
RPL5P4	1	0.3	0.32	0.188	0.66503
NOP58	1	0.3	0.317	0.187	0.66624
RBMX2P3	1	0.3	0.316	0.186	0.66711
ANKRD20A5P	1	0.3	0.311	0.183	0.66919
GOLGA4	1	0.3	0.311	0.183	0.6693
`NNT-AS1`	1	0.3	0.308	0.181	0.67114
ARID4A	1	0.3	0.298	0.175	0.67574
RPL23AP74	1	0.3	0.296	0.174	0.67713
KIN	1	0.3	0.284	0.167	0.68308
TAF3	1	0.3	0.283	0.166	0.68395
`DNAAF4-CCPG1`	1	0.3	0.279	0.164	0.6857
CWF19L2	1	0.3	0.276	0.162	0.68751
AFDN	1	0.3	0.273	0.16	0.68922
CCDC25	1	0.3	0.267	0.157	0.6925
HMGXB4	1	0.3	0.26	0.153	0.696
TTN	1	0.3	0.255	0.15	0.69912
ANKRD49	1	0.2	0.248	0.146	0.70291
TDG	1	0.2	0.247	0.145	0.70332
SEC62	1	0.2	0.245	0.144	0.7047
RPL7P18	1	0.2	0.241	0.142	0.7068
EIF5	1	0.2	0.235	0.138	0.71046
CNTLN	1	0.2	0.233	0.137	0.71173
ANKRD20A8P	1	0.2	0.221	0.13	0.71914
PHIP	1	0.2	0.219	0.129	0.71984
TRPS1	1	0.2	0.208	0.122	0.72673
ROCK1	1	0.2	0.185	0.109	0.74194
ZCRB1	1	0.2	0.184	0.108	0.74263
NSRP1P1	1	0.2	0.182	0.107	0.74396
LMBRD2	1	0.2	0.174	0.102	0.74927
`MT-ND3`	1	0.2	0.173	0.102	0.75015
ANKRD18B	1	0.2	0.156	0.092	0.76248
FOXP1	1	0.2	0.154	0.091	0.76354
AIMP1	1	0.1	0.148	0.087	0.76798
MFAP1P1	1	0.1	0.146	0.086	0.76994
NEXN	1	0.1	0.144	0.085	0.77115
NKAPD1	1	0.1	0.142	0.083	0.77293
RSBN1L	1	0.1	0.135	0.08	0.77813
USP42	1	0.1	0.134	0.079	0.77904
ANP32B	1	0.1	0.128	0.075	0.784
NDUFA9P1	1	0.1	0.127	0.075	0.7849
PPIG	1	0.1	0.123	0.072	0.78812
NSD3	1	0.1	0.121	0.071	0.79021
RP9	1	0.1	0.107	0.063	0.80218
RN7SKP76	1	0.1	0.107	0.063	0.80223
PRRC2C	1	0.1	0.106	0.062	0.80339
NBPF20	1	0.1	0.098	0.058	0.81068
CCDC91	1	0.1	0.096	0.056	0.81259
WBP2NL	1	0.1	0.092	0.054	0.81665
KIAA1328	1	0.1	0.091	0.053	0.81742
ANKRD20A7P	1	0.1	0.09	0.053	0.81864
PCDHGA1	1	0.1	0.089	0.053	0.81893
NEMF	1	0.1	0.089	0.052	0.81923
`RASA2-IT1`	1	0.1	0.086	0.05	0.82253
NONOP2	1	0.1	0.073	0.043	0.83569
ZMAT1	1	0.1	0.073	0.043	0.83609
CCAR1	1	0.1	0.072	0.042	0.83746
TRIM33	1	0.1	0.054	0.032	0.85833
RPL5P18	1	0.1	0.054	0.032	0.85841
NCOR1	1	0.1	0.053	0.031	0.86036
LINC01725	1	0.1	0.052	0.031	0.86085
CCDC7	1	0	0.048	0.028	0.86663
WDR70	1	0	0.048	0.028	0.86671
SETP11	1	0	0.04	0.024	0.87755
MNS1	1	0	0.039	0.023	0.87955
SCARNA7	1	0	0.028	0.017	0.89715
NKAP	1	0	0.028	0.016	0.89801
TGS1	1	0	0.025	0.015	0.90371
NKAPL	1	0	0.022	0.013	0.90969
SNRPB2	1	0	0.021	0.012	0.91178
LUC7L3	1	0	0.017	0.01	0.91992
SREK1IP1	1	0	0.017	0.01	0.91995
PHF14	1	0	0.015	0.009	0.92491
CCDC175	1	0	0.015	0.009	0.92579
FAM133A	1	0	0.014	0.008	0.9278
ANKRD17	1	0	0.009	0.005	0.94304
ZNF148	1	0	0.008	0.005	0.94422
NCOA7	1	0	0.007	0.004	0.94791
CCDC173	1	0	0.005	0.003	0.95635
RCC2P6	1	0	0.005	0.003	0.95846
ZRSR1	1	0	0.004	0.002	0.96305
RBMX2	1	0	0.002	0.001	0.97216
KDM5A	1	0	0.002	0.001	0.97216
`UGDH-AS1`	1	0	0.002	0.001	0.97561
TNRC6B	1	0	0.002	0.001	0.97612
KRT8P48	1	0	0.001	0	0.98385
KIF20B	1	0	0	0	0.98796

## Sheet: blue.ANOVA.COGDX
GENE	DF	Sum of Squares	Mean Square	F value	Pr(>F)	Signif. codes: 0 ‘***’ 0.001 ‘**’ 0.01 ‘*’ 0.05 ‘.’ 0.1 ‘ ’ 1
PNCK	1	50.08	50.08	29.694	4.12e-07	***
MAST1	1	49.34	49.34	29.255	4.9e-07	***
EML2	1	33.56	33.56	20.004	4.23e-05	***
MRPS12	1	22.33	22.33	13.307	0.000613	***
DYRK1B	1	21.58	21.58	12.86	0.000741	***
ALDOA	1	21.12	21.12	12.59	0.000832	***
COL26A1	1	17.91	17.91	10.621	0.00156	**
ELAC2	1	18.29	18.29	10.903	0.001741	**
CCDC106	1	15.28	15.28	9.062	0.00336	**
CA11	1	15.26	15.26	9.051	0.00338	**
KLF16	1	15.34	15.34	9.143	0.003872	**
DRAP1	1	14.39	14.39	8.534	0.00437	**
PLEKHG5	1	13.08	13.08	7.755	0.00649	**
UQCRC1	1	13.4	13.4	7.986	0.006674	**
FSCN1	1	12.62	12.62	7.483	0.00746	**
OSBPL5	1	12.89	12.89	7.684	0.007714	**
RRP9	1	12.87	12.87	7.672	0.007759	**
TIMM50	1	12.26	12.26	7.266	0.00834	**
PDK2	1	12.01	12.01	7.123	0.00898	**
WDR83	1	12.3	12.3	7.333	0.009139	**
AGAP3	1	11.79	11.79	6.993	0.00961	**
KIF1A	1	11.62	11.62	6.892	0.01013	*
DOK4	1	11.84	11.84	7.056	0.010467	*
STRN4	1	11.83	11.83	7.049	0.010499	*
SCAMP5	1	11.42	11.42	6.771	0.01078	*
PODXL2	1	11.14	11.14	6.603	0.01177	*
`RTEL1-TNFRSF6B`	1	10.92	10.92	6.509	0.013713	*
B3GNT4	1	10.83	10.83	6.457	0.014072	*
CYP46A1	1	10.49	10.49	6.22	0.0144	*
RNPS1	1	10.24	10.24	6.071	0.01558	*
STX1A	1	10.05	10.05	5.958	0.01654	*
PLEKHJ1	1	9.99	9.99	5.922	0.01686	*
LGI3	1	10.1	10.1	6.021	0.017519	*
PHYHIP	1	9.78	9.78	5.828	0.019325	*
AZIN2	1	9.73	9.73	5.797	0.019633	*
MLST8	1	9.36	9.36	5.547	0.02061	*
KDM8	1	9.34	9.34	5.536	0.02074	*
HCN2	1	9.54	9.54	5.687	0.020774	*
MRPS26	1	9.28	9.28	5.502	0.02112	*
FAM57B	1	9.27	9.27	5.495	0.0212	*
ZYX	1	9.45	9.45	5.633	0.021354	*
RITA1	1	9.22	9.22	5.466	0.02153	*
OTUB1	1	9.24	9.24	5.505	0.022814	*
PRRT2	1	9.14	9.14	5.446	0.02352	*
MAP2K2	1	8.88	8.88	5.267	0.02399	*
USP5	1	8.88	8.88	5.267	0.02399	*
LRFN1	1	8.81	8.81	5.224	0.02455	*
ZNF775	1	8.64	8.64	5.124	0.02592	*
ATP6AP1	1	8.81	8.81	5.253	0.025982	*
GAPDH	1	8.7	8.7	5.188	0.026881	*
CCDC157	1	8.7	8.7	5.187	0.026897	*
LRRC24	1	8.64	8.64	5.148	0.027445	*
CACNG7	1	8.4	8.4	4.978	0.02807	*
KIRREL3	1	8.47	8.47	5.046	0.02896	*
RAC3	1	8.29	8.29	4.917	0.02903	*
GHDC	1	8.05	8.05	4.797	0.033021	*
ARHGEF4	1	7.79	7.79	4.645	0.035801	*
NAT8L	1	7.52	7.52	4.461	0.03735	*
ARL8A	1	7.4	7.4	4.39	0.03887	*
ZNF414	1	7.33	7.33	4.343	0.0399	*
STOML1	1	7.43	7.43	4.431	0.040138	*
NACAD	1	7.27	7.27	4.333	0.042314	*
ZNF213	1	7.07	7.07	4.195	0.04337	*
PMM1	1	7.13	7.13	4.247	0.04434	*
CADM3	1	7.1	7.1	4.231	0.044728	*
FLYWCH2	1	7.07	7.07	4.211	0.045201	*
WNK2	1	6.87	6.87	4.074	0.04643	*
HGS	1	6.78	6.78	4.02	0.04788	*
EMC9	1	6.81	6.81	4.059	0.049108	*
RAB4B	1	6.81	6.81	4.058	0.049137	*
MAPK8IP3	1	6.5	6.5	3.852	0.05267	.
C2CD4C	1	6.5	6.5	3.874	0.054394	.
JPH3	1	6.47	6.47	3.857	0.054908	.
RTP5	1	6.46	6.46	3.852	0.055039	.
PFAS	1	6.46	6.46	3.848	0.055176	.
SNX17	1	6.44	6.44	3.838	0.055481	.
SMIM10L2A	1	6.27	6.27	3.718	0.05688	.
UBXN6	1	6.34	6.34	3.776	0.057412	.
DMAP1	1	6.24	6.24	3.699	0.05751	.
RAI1	1	6.16	6.16	3.669	0.060935	.
SLC45A1	1	6.05	6.05	3.585	0.0614	.
MRPS2	1	6.05	6.05	3.603	0.063218	.
NRSN2	1	6.04	6.04	3.601	0.063301	.
STK25	1	5.97	5.97	3.561	0.064746	.
SBF1	1	5.71	5.71	3.388	0.06885	.
POLR2E	1	5.63	5.63	3.336	0.071	.
RABAC1	1	5.59	5.59	3.315	0.07185	.
MCAT	1	5.65	5.65	3.37	0.072133	.
FBLL1	1	5.56	5.56	3.314	0.074445	.
PRPF19	1	5.53	5.53	3.298	0.075151	.
PSMD3	1	5.52	5.52	3.288	0.075555	.
FBXW9	1	5.5	5.5	3.28	0.075921	.
SAMD10	1	5.42	5.42	3.215	0.0762	.
RPUSD1	1	5.44	5.44	3.244	0.077471	.
PCNX3	1	5.24	5.24	3.108	0.08119	.
FAIM2	1	5.29	5.29	3.153	0.081654	.
VPS4A	1	5.27	5.27	3.139	0.082308	.
TBC1D22A	1	5.26	5.26	3.137	0.082416	.
AP2M1	1	5.19	5.19	3.093	0.084519	.
MYBBP1A	1	5.07	5.07	3.004	0.08639	.
MRPL55	1	5	5	2.965	0.0884	.
PIANP	1	5.05	5.05	3.012	0.088578	.
MRPS34	1	5.05	5.05	3.012	0.088581	.
IRF2BP1	1	4.87	4.87	2.903	0.094399	.
SPEG	1	4.76	4.76	2.82	0.09648	.
SLC4A3	1	4.79	4.79	2.854	0.097139	.
DOC2A	1	4.68	4.68	2.79	0.100886
TBRG4	1	4.6	4.6	2.742	0.103785
KCNH2	1	4.58	4.58	2.727	0.104667
MATK	1	4.53	4.53	2.698	0.1065
ADRM1	1	4.45	4.45	2.65	0.109595
CHMP1A	1	4.41	4.41	2.626	0.111206
KNDC1	1	4.28	4.28	2.54	0.11436
NEURL4	1	4.32	4.32	2.575	0.114614
ANAPC11	1	4.27	4.27	2.531	0.11499
ALG3	1	4.24	4.24	2.517	0.11603
AP1M1	1	4.24	4.24	2.515	0.11614
KCTD17	1	4.2	4.2	2.49	0.11794
DDA1	1	4.22	4.22	2.516	0.118752
ATP6V0E2	1	4.22	4.22	2.513	0.118972
VPS28	1	4.21	4.21	2.512	0.119062
`RAB4B-EGLN2`	1	4.19	4.19	2.499	0.119993
SNCB	1	4.14	4.14	2.453	0.12067
PPP6R2	1	4.14	4.14	2.453	0.12068
ZSCAN18	1	4.17	4.17	2.488	0.120804
RNF40	1	4.1	4.1	2.433	0.12219
SYT5	1	4.07	4.07	2.428	0.125216
VAC14	1	4.06	4.06	2.42	0.12586
PPFIA3	1	4.01	4.01	2.38	0.12633
CHPF2	1	4	4	2.37	0.12705
KCNC4	1	3.99	3.99	2.366	0.12738
IGSF21	1	3.99	3.99	2.364	0.12759
ZNF574	1	4.02	4.02	2.393	0.127925
PSD	1	3.99	3.99	2.376	0.1293
MAPK3	1	3.95	3.95	2.34	0.12947
FKBP8	1	3.97	3.97	2.366	0.130055
TMEM63B	1	3.96	3.96	2.359	0.130633
CTU2	1	3.93	3.93	2.345	0.131749
CDIP1	1	3.89	3.89	2.309	0.13199
ZFR2	1	3.92	3.92	2.335	0.132547
TMEM201	1	3.87	3.87	2.296	0.13314
PPP1CA	1	3.9	3.9	2.326	0.133304
PNMA6A	1	3.88	3.88	2.314	0.134298
SYN1	1	3.82	3.82	2.278	0.137232
SNX21	1	3.77	3.77	2.233	0.13845
MYADM	1	3.75	3.75	2.226	0.13911
MAP7D1	1	3.74	3.74	2.217	0.13989
SLC2A6	1	3.73	3.73	2.211	0.14039
GALNT9	1	3.72	3.72	2.206	0.14089
BCL2L1	1	3.75	3.75	2.235	0.141001
SLC25A11	1	3.72	3.72	2.204	0.14106
TTBK1	1	3.74	3.74	2.231	0.14133
MAPK8IP2	1	3.71	3.71	2.213	0.142888
CHD5	1	3.71	3.71	2.208	0.143303
ZNF865	1	3.66	3.66	2.169	0.14418
TRPM2	1	3.65	3.65	2.162	0.14488
SLC9A1	1	3.66	3.66	2.179	0.145977
CYC1	1	3.65	3.65	2.174	0.146353
HPCA	1	3.65	3.65	2.173	0.146501
RHOBTB2	1	3.61	3.61	2.139	0.14701
CHST1	1	3.61	3.61	2.152	0.148398
JMJD8	1	3.48	3.48	2.064	0.15414
GRIN2D	1	3.49	3.49	2.082	0.155009
PCYT2	1	3.48	3.48	2.077	0.155526
HPS6	1	3.48	3.48	2.072	0.156053
SPEF1	1	3.46	3.46	2.064	0.156785
SNPH	1	3.44	3.44	2.037	0.15688
ATCAY	1	3.45	3.45	2.059	0.157306
SPOCK2	1	3.42	3.42	2.041	0.159108
SIN3B	1	3.36	3.36	1.993	0.1614
PANX2	1	3.36	3.36	1.992	0.16145
MIGA2	1	3.38	3.38	2.017	0.161543
MOGS	1	3.38	3.38	2.017	0.161562
SLC39A3	1	3.38	3.38	2.014	0.161802
SLC26A11	1	3.33	3.33	1.975	0.16321
TOM1L2	1	3.34	3.34	1.992	0.16406
LRRC4B	1	3.32	3.32	1.98	0.165313
PKD1	1	3.29	3.29	1.953	0.1656
ARHGDIG	1	3.25	3.25	1.94	0.169597
RUVBL2	1	3.24	3.24	1.931	0.170607
LMF2	1	3.19	3.19	1.893	0.17221
AGAP2	1	3.18	3.18	1.886	0.17292
DVL3	1	3.18	3.18	1.885	0.17303
RNF215	1	3.18	3.18	1.885	0.17309
ZFYVE28	1	3.17	3.17	1.88	0.17363
CACNB1	1	3.17	3.17	1.88	0.17367
TMEM198	1	3.19	3.19	1.9	0.174001
ATP6V0D1	1	3.15	3.15	1.868	0.17504
PNPLA6	1	3.14	3.14	1.859	0.17602
VPS18	1	3.07	3.07	1.832	0.181805
WDTC1	1	3.03	3.03	1.794	0.18365
PRELID1	1	3.02	3.02	1.789	0.18431
TOMM40	1	2.99	2.99	1.772	0.18644
FAM207A	1	2.94	2.94	1.742	0.19012
CHCHD6	1	2.95	2.95	1.759	0.190529
COX8A	1	2.87	2.87	1.701	0.19542
NDUFS8	1	2.86	2.86	1.703	0.197598
EXTL3	1	2.84	2.84	1.693	0.199007
CPLX1	1	2.8	2.8	1.658	0.20104
PAFAH1B3	1	2.8	2.8	1.667	0.20238
PKM	1	2.79	2.79	1.664	0.202746
MMP24	1	2.75	2.75	1.63	0.20488
LAGE3	1	2.74	2.74	1.627	0.20535
ARMC5	1	2.75	2.75	1.636	0.206509
ZNHIT2	1	2.74	2.74	1.63	0.207322
GALNT17	1	2.72	2.72	1.61	0.20765
TUSC1	1	2.71	2.71	1.605	0.20833
ARHGAP39	1	2.7	2.7	1.603	0.20859
NECAB3	1	2.7	2.7	1.599	0.20919
RIPOR1	1	2.69	2.69	1.596	0.20962
SH2B1	1	2.69	2.69	1.594	0.20989
USP19	1	2.69	2.69	1.593	0.21011
DUSP8	1	2.67	2.67	1.582	0.21156
SLC6A7	1	2.66	2.66	1.576	0.2125
HBQ1	1	2.65	2.65	1.572	0.21306
CDIPT	1	2.66	2.66	1.583	0.213947
MBOAT7	1	2.66	2.66	1.583	0.214007
ACD	1	2.65	2.65	1.58	0.214425
TGFBR3L	1	2.63	2.63	1.566	0.216355
DENND6B	1	2.59	2.59	1.538	0.21798
KCNAB2	1	2.58	2.58	1.54	0.220198
SLC25A22	1	2.58	2.58	1.538	0.220417
AMBRA1	1	2.55	2.55	1.522	0.222795
CAMKV	1	2.55	2.55	1.52	0.223142
TAOK2	1	2.55	2.55	1.519	0.223304
TECPR1	1	2.53	2.53	1.5	0.22383
DDX51	1	2.52	2.52	1.496	0.22438
CPNE5	1	2.52	2.52	1.494	0.22476
KCNC3	1	2.52	2.52	1.492	0.22503
KCNK4	1	2.5	2.5	1.49	0.227655
DHX30	1	2.48	2.48	1.475	0.229999
URGCP	1	2.47	2.47	1.469	0.230951
PNMA8B	1	2.46	2.46	1.469	0.230967
IMP4	1	2.39	2.39	1.417	0.23694
C7orf43	1	2.37	2.37	1.404	0.239
C7orf26	1	2.38	2.38	1.416	0.239396
SYMPK	1	2.35	2.35	1.403	0.241526
FAM131A	1	2.34	2.34	1.389	0.24154
PNKP	1	2.32	2.32	1.373	0.24421
AP2A1	1	2.33	2.33	1.387	0.244327
ACTR1B	1	2.3	2.3	1.372	0.246808
REXO1	1	2.28	2.28	1.351	0.24806
FIBP	1	2.28	2.28	1.35	0.24817
STUB1	1	2.28	2.28	1.35	0.24826
DLGAP3	1	2.28	2.28	1.356	0.249481
EXOC7	1	2.27	2.27	1.351	0.250491
DPYSL4	1	2.25	2.25	1.335	0.25086
SCAP	1	2.26	2.26	1.347	0.251045
PEF1	1	2.24	2.24	1.329	0.25186
RAB11FIP3	1	2.22	2.22	1.318	0.25398
SFXN3	1	2.21	2.21	1.31	0.25526
HAGH	1	2.2	2.2	1.306	0.25609
PRDX2	1	2.2	2.2	1.306	0.2561
DMTN	1	2.21	2.21	1.317	0.256381
PPP5C	1	2.2	2.2	1.311	0.257383
PUF60	1	2.16	2.16	1.287	0.261721
FBXL19	1	2.16	2.16	1.287	0.261838
ARHGAP33	1	2.14	2.14	1.274	0.264169
NOVA2	1	2.12	2.12	1.264	0.266037
NR1H2	1	2.12	2.12	1.262	0.266362
AAMP	1	2.1	2.1	1.251	0.268577
RTBDN	1	2.08	2.08	1.242	0.270188
VSTM2L	1	2.07	2.07	1.229	0.27039
CLPTM1	1	2.05	2.05	1.223	0.273787
AP2S1	1	2.05	2.05	1.223	0.273827
CUEDC2	1	2.04	2.04	1.209	0.27427
LRFN2	1	2.04	2.04	1.214	0.275614
APBB3	1	2.03	2.03	1.21	0.27637
SNAPC4	1	2.02	2.02	1.195	0.27711
TRIM28	1	2.01	2.01	1.189	0.27826
ENDOG	1	2	2	1.185	0.2791
RXRB	1	1.97	1.97	1.175	0.283427
PRDX5	1	1.95	1.95	1.159	0.28449
LINC00957	1	1.96	1.96	1.166	0.285219
SCYL1	1	1.95	1.95	1.164	0.285549
PQLC1	1	1.93	1.93	1.142	0.2879
ZNF48	1	1.93	1.93	1.142	0.28809
CFL1	1	1.93	1.93	1.15	0.288565
MGRN1	1	1.89	1.89	1.123	0.29211
DACT3	1	1.89	1.89	1.128	0.293215
AES	1	1.88	1.88	1.117	0.29328
RTN4RL2	1	1.88	1.88	1.12	0.294894
NRGN	1	1.87	1.87	1.107	0.29536
TCEA2	1	1.85	1.85	1.102	0.298709
RAB40C	1	1.82	1.82	1.078	0.30183
FASN	1	1.82	1.82	1.076	0.30222
RTL8C	1	1.81	1.81	1.08	0.303454
GPC1	1	1.81	1.81	1.079	0.303816
KCNJ4	1	1.8	1.8	1.069	0.3039
AP3D1	1	1.79	1.79	1.065	0.306954
NCKIPSD	1	1.78	1.78	1.053	0.30747
MAPRE3	1	1.76	1.76	1.041	0.31024
RAPGEFL1	1	1.75	1.75	1.035	0.31163
PACSIN1	1	1.75	1.75	1.043	0.311868
OTUD5	1	1.75	1.75	1.042	0.311978
JAG2	1	1.75	1.75	1.041	0.312228
TEDC1	1	1.74	1.74	1.035	0.313676
TEDC2	1	1.73	1.73	1.024	0.31423
FAM69B	1	1.73	1.73	1.032	0.314376
TMEM175	1	1.71	1.71	1.015	0.31643
BABAM1	1	1.71	1.71	1.022	0.316762
PRMT7	1	1.71	1.71	1.022	0.316834
ATP13A2	1	1.69	1.69	1.005	0.32069
PPP1R37	1	1.69	1.69	1.005	0.32079
FN3K	1	1.68	1.68	1.002	0.321442
TUBB4A	1	1.68	1.68	1.001	0.321661
KIAA2013	1	1.66	1.66	0.986	0.32318
KLC2	1	1.66	1.66	0.984	0.32379
NOC2L	1	1.66	1.66	0.982	0.32435
PCIF1	1	1.65	1.65	0.982	0.326308
SAC3D1	1	1.65	1.65	0.982	0.326382
ARHGDIA	1	1.64	1.64	0.97	0.32725
APBB1	1	1.62	1.62	0.964	0.330666
CHERP	1	1.59	1.59	0.949	0.334447
APEH	1	1.59	1.59	0.945	0.335461
TSR2	1	1.58	1.58	0.944	0.335826
KCTD13	1	1.58	1.58	0.941	0.336461
GPRIN1	1	1.55	1.55	0.917	0.34065
MMP24OS	1	1.54	1.54	0.916	0.34113
SREBF2	1	1.52	1.52	0.902	0.3448
CSNK1D	1	1.52	1.52	0.901	0.34489
UBA1	1	1.52	1.52	0.908	0.344967
FBXL16	1	1.51	1.51	0.903	0.346436
ANAPC2	1	1.51	1.51	0.893	0.34716
NKD2	1	1.5	1.5	0.89	0.34789
MESP1	1	1.5	1.5	0.889	0.34811
UBAP1L	1	1.5	1.5	0.895	0.348516
POR	1	1.5	1.5	0.892	0.349232
MGAT5B	1	1.49	1.49	0.882	0.35001
MIEF2	1	1.47	1.47	0.873	0.35259
CHPF	1	1.45	1.45	0.864	0.356845
CEP170B	1	1.44	1.44	0.856	0.35713
ZNF747	1	1.45	1.45	0.862	0.3574
IFFO1	1	1.44	1.44	0.853	0.3581
TIMM17B	1	1.44	1.44	0.856	0.359212
BRSK1	1	1.42	1.42	0.842	0.36132
ST3GAL2	1	1.41	1.41	0.836	0.36301
SYNGAP1	1	1.41	1.41	0.835	0.36314
MNT	1	1.4	1.4	0.833	0.36383
SCO2	1	1.4	1.4	0.829	0.36504
ARL2	1	1.4	1.4	0.832	0.365803
TSC2	1	1.39	1.39	0.828	0.367119
FAM189B	1	1.38	1.38	0.823	0.368503
LRRC14	1	1.37	1.37	0.818	0.369815
PLPPR3	1	1.37	1.37	0.81	0.37039
PFKL	1	1.36	1.36	0.806	0.37157
ASPHD1	1	1.35	1.35	0.803	0.37262
PTMS	1	1.34	1.34	0.797	0.37424
DEF8	1	1.34	1.34	0.798	0.375665
FAM171A2	1	1.34	1.34	0.792	0.37581
TMEM259	1	1.33	1.33	0.795	0.376681
PPM1F	1	1.33	1.33	0.793	0.377326
C16orf58	1	1.32	1.32	0.784	0.37813
P4HTM	1	1.32	1.32	0.784	0.3782
AP5S1	1	1.32	1.32	0.789	0.378504
PRR7	1	1.32	1.32	0.782	0.37871
RTN4R	1	1.32	1.32	0.786	0.379492
BCAS3	1	1.31	1.31	0.776	0.38063
FBXO27	1	1.29	1.29	0.766	0.38379
KIFC3	1	1.27	1.27	0.757	0.388249
ITPKA	1	1.27	1.27	0.757	0.388311
ADGRA1	1	1.27	1.27	0.757	0.388387
HMOX2	1	1.27	1.27	0.754	0.389187
WBP2	1	1.26	1.26	0.753	0.389471
CTBP1	1	1.25	1.25	0.74	0.39178
KIF17	1	1.25	1.25	0.744	0.39242
IQSEC2	1	1.24	1.24	0.736	0.39312
C11orf68	1	1.24	1.24	0.738	0.394148
IGLON5	1	1.23	1.23	0.731	0.3948
PMPCA	1	1.23	1.23	0.727	0.39589
RANGAP1	1	1.22	1.22	0.724	0.39718
BRF1	1	1.2	1.2	0.714	0.40041
PEX16	1	1.2	1.2	0.711	0.4012
MFSD12	1	1.2	1.2	0.714	0.401889
RUNDC3A	1	1.19	1.19	0.706	0.40308
FZR1	1	1.19	1.19	0.705	0.40342
RNF25	1	1.19	1.19	0.704	0.40349
DLG4	1	1.19	1.19	0.703	0.40381
TIGD5	1	1.19	1.19	0.707	0.404422
CNIH2	1	1.18	1.18	0.701	0.4046
HSD11B1L	1	1.18	1.18	0.699	0.4051
SH3GLB2	1	1.18	1.18	0.697	0.40584
MED15	1	1.18	1.18	0.697	0.40586
SH2D3C	1	1.17	1.17	0.694	0.40682
CSNK1G2	1	1.16	1.16	0.689	0.40864
UBE2S	1	1.15	1.15	0.682	0.41115
RCOR2	1	1.15	1.15	0.683	0.412197
RPTOR	1	1.14	1.14	0.677	0.414537
NRXN2	1	1.13	1.13	0.668	0.41595
PRRT1	1	1.12	1.12	0.667	0.41634
TRUB2	1	1.12	1.12	0.666	0.41636
THEM6	1	1.12	1.12	0.666	0.41644
ENTPD6	1	1.12	1.12	0.665	0.41695
RARA	1	1.12	1.12	0.669	0.416974
UBOX5	1	1.12	1.12	0.666	0.418314
CHID1	1	1.1	1.1	0.653	0.42101
MEF2D	1	1.1	1.1	0.652	0.4214
MYL6B	1	1.09	1.09	0.651	0.423542
MZT2A	1	1.08	1.08	0.645	0.42559
MPND	1	1.08	1.08	0.642	0.426672
SRRM3	1	1.07	1.07	0.635	0.429036
`41886`	1	1.07	1.07	0.635	0.429068
PPP6R1	1	1.06	1.06	0.631	0.42911
LY6E	1	1.06	1.06	0.631	0.42916
TOM1	1	1.05	1.05	0.625	0.43103
MFSD3	1	1.06	1.06	0.63	0.431138
ABHD14A	1	1.06	1.06	0.629	0.431186
GUK1	1	1.06	1.06	0.629	0.431284
RAB1B	1	1.05	1.05	0.625	0.4313
PPP1R9B	1	1.05	1.05	0.622	0.43217
ANKRD54	1	1.04	1.04	0.62	0.434677
FAM213B	1	1.03	1.03	0.61	0.43672
CDKN2AIPNL	1	1.03	1.03	0.613	0.43706
CDH22	1	1.03	1.03	0.609	0.43718
FGD1	1	1.03	1.03	0.612	0.437629
B4GALT7	1	1.03	1.03	0.612	0.437654
RPUSD2	1	1.02	1.02	0.606	0.43968
TMEM130	1	1.01	1.01	0.599	0.44086
ADGRL1	1	0.99	0.99	0.592	0.445144
RNASEK	1	0.99	0.99	0.587	0.44537
MAST3	1	0.98	0.98	0.585	0.447736
CTXN1	1	0.97	0.97	0.576	0.45148
GRAMD4	1	0.96	0.96	0.568	0.45298
NUDT14	1	0.95	0.95	0.568	0.454434
ZNF668	1	0.95	0.95	0.568	0.454506
ACHE	1	0.95	0.95	0.564	0.455977
FSD1	1	0.94	0.94	0.562	0.456929
PGAM5	1	0.94	0.94	0.56	0.457574
PTPA	1	0.92	0.92	0.547	0.462698
STK32C	1	0.92	0.92	0.546	0.463092
NBL1	1	0.92	0.92	0.545	0.463523
DPH1	1	0.91	0.91	0.542	0.464994
DYNC1H1	1	0.9	0.9	0.535	0.467593
STX1B	1	0.89	0.89	0.533	0.468514
MIF	1	0.88	0.88	0.524	0.47112
FRS3	1	0.88	0.88	0.526	0.471468
ABHD16A	1	0.88	0.88	0.525	0.471957
RAB11B	1	0.88	0.88	0.521	0.47219
CDK5	1	0.87	0.87	0.521	0.473514
SLC27A4	1	0.87	0.87	0.513	0.47543
ENO2	1	0.85	0.85	0.505	0.47907
NDUFS7	1	0.85	0.85	0.505	0.47927
ABHD12	1	0.85	0.85	0.506	0.480267
NUMBL	1	0.85	0.85	0.505	0.480425
RUSC2	1	0.84	0.84	0.5	0.48122
GABRD	1	0.81	0.81	0.482	0.48932
LRRC73	1	0.81	0.81	0.478	0.49093
HID1	1	0.81	0.81	0.478	0.49121
SLC22A17	1	0.8	0.8	0.477	0.49145
PAM16	1	0.78	0.78	0.464	0.49741
SPRN	1	0.78	0.78	0.46	0.49937
KCNH3	1	0.78	0.78	0.462	0.49963
UBALD1	1	0.77	0.77	0.459	0.4998
NDUFB11	1	0.77	0.77	0.458	0.50009
BAIAP2	1	0.77	0.77	0.458	0.501494
KIFC2	1	0.77	0.77	0.455	0.50187
PPP1R12C	1	0.77	0.77	0.457	0.50202
ADPRHL2	1	0.77	0.77	0.456	0.502511
RUSC1	1	0.76	0.76	0.454	0.503441
EXOSC4	1	0.76	0.76	0.454	0.503528
ACTL6B	1	0.75	0.75	0.446	0.507066
EXOSC5	1	0.75	0.75	0.445	0.507505
DUSP26	1	0.75	0.75	0.443	0.50755
NEURL1	1	0.74	0.74	0.44	0.510129
GRK6	1	0.74	0.74	0.439	0.510456
GTF2F1	1	0.73	0.73	0.433	0.51235
EVI5L	1	0.72	0.72	0.43	0.5138
MMP17	1	0.72	0.72	0.426	0.51538
MAP1S	1	0.72	0.72	0.426	0.51547
FBXO44	1	0.72	0.72	0.427	0.516374
LRFN3	1	0.71	0.71	0.421	0.51793
DENND1A	1	0.71	0.71	0.423	0.518501
CGREF1	1	0.7	0.7	0.419	0.520474
ZFYVE27	1	0.7	0.7	0.413	0.52211
CLSTN1	1	0.69	0.69	0.41	0.524896
CHRM1	1	0.69	0.69	0.41	0.524897
NDUFV1	1	0.69	0.69	0.409	0.525192
RMND5B	1	0.69	0.69	0.407	0.52524
USP11	1	0.68	0.68	0.408	0.525703
PTPRS	1	0.68	0.68	0.406	0.52582
YDJC	1	0.68	0.68	0.403	0.52686
MAPK8IP1	1	0.68	0.68	0.403	0.52695
TUSC2	1	0.67	0.67	0.4	0.530064
NDUFA11	1	0.66	0.66	0.392	0.534236
GRAMD1A	1	0.65	0.65	0.386	0.53722
PDZD7	1	0.64	0.64	0.381	0.53882
CPNE7	1	0.64	0.64	0.382	0.539323
RASSF7	1	0.63	0.63	0.377	0.54207
CALY	1	0.62	0.62	0.37	0.54444
ZNF598	1	0.62	0.62	0.372	0.54479
PTPN23	1	0.62	0.62	0.37	0.545828
CEND1	1	0.61	0.61	0.363	0.54823
F12	1	0.6	0.6	0.357	0.55138
CBX6	1	0.6	0.6	0.359	0.551648
NECTIN1	1	0.59	0.59	0.353	0.554759
PGP	1	0.58	0.58	0.346	0.55777
GRINA	1	0.58	0.58	0.345	0.559715
SLC35E4	1	0.57	0.57	0.339	0.56203
ATXN7L3	1	0.57	0.57	0.335	0.56393
HR	1	0.56	0.56	0.333	0.56509
TSNARE1	1	0.56	0.56	0.332	0.566845
PLD3	1	0.55	0.55	0.329	0.56766
FLOT2	1	0.55	0.55	0.327	0.569706
RETREG2	1	0.54	0.54	0.322	0.5715
DGKZ	1	0.54	0.54	0.324	0.571941
GPR137	1	0.54	0.54	0.319	0.57341
PRKAR1B	1	0.54	0.54	0.319	0.574625
DVL1	1	0.53	0.53	0.316	0.576681
RHBDD2	1	0.53	0.53	0.312	0.57768
PSMG4	1	0.53	0.53	0.312	0.57809
TFR2	1	0.52	0.52	0.308	0.581163
NSUN5	1	0.5	0.5	0.299	0.58563
ANKRD13B	1	0.5	0.5	0.296	0.5877
NFKBIL1	1	0.5	0.5	0.294	0.58907
FLYWCH1	1	0.49	0.49	0.293	0.590317
EXTL1	1	0.49	0.49	0.292	0.591549
CASKIN1	1	0.49	0.49	0.288	0.59302
USP20	1	0.48	0.48	0.283	0.59619
CPTP	1	0.48	0.48	0.283	0.596804
ECSIT	1	0.47	0.47	0.282	0.59783
DNAJC30	1	0.47	0.47	0.278	0.59948
MBLAC1	1	0.47	0.47	0.278	0.600149
XAB2	1	0.47	0.47	0.276	0.60034
ROGDI	1	0.47	0.47	0.276	0.60069
CCDC92	1	0.46	0.46	0.277	0.601221
TONSL	1	0.46	0.46	0.276	0.601362
PIGZ	1	0.46	0.46	0.276	0.601612
PRPF6	1	0.46	0.46	0.272	0.60353
INPP5J	1	0.45	0.45	0.266	0.60704
PLXNA1	1	0.45	0.45	0.265	0.60789
SYT12	1	0.45	0.45	0.264	0.60835
ADAP1	1	0.45	0.45	0.266	0.608491
ZNF282	1	0.44	0.44	0.263	0.609941
MAP3K10	1	0.44	0.44	0.262	0.61024
TRAPPC5	1	0.44	0.44	0.26	0.61104
METTL26	1	0.44	0.44	0.262	0.611192
GNB1L	1	0.43	0.43	0.258	0.613419
MYDGF	1	0.43	0.43	0.256	0.614799
ARFGAP1	1	0.43	0.43	0.255	0.615588
ZC3H3	1	0.42	0.42	0.252	0.61704
MPP2	1	0.42	0.42	0.249	0.619858
DDX54	1	0.42	0.42	0.249	0.62013
MRPL28	1	0.41	0.41	0.247	0.621295
PELI3	1	0.41	0.41	0.245	0.62291
CDC37	1	0.41	0.41	0.244	0.623735
ULK3	1	0.41	0.41	0.243	0.623832
ZBTB45	1	0.41	0.41	0.242	0.624629
RNF187	1	0.4	0.4	0.241	0.62576
TANGO2	1	0.4	0.4	0.239	0.626697
DDX49	1	0.4	0.4	0.238	0.62704
SYNGR3	1	0.4	0.4	0.239	0.627076
CYGB	1	0.4	0.4	0.237	0.628211
FBXW5	1	0.4	0.4	0.237	0.628393
RNF126	1	0.4	0.4	0.236	0.628914
TOLLIP	1	0.39	0.39	0.234	0.62959
SEMA6B	1	0.39	0.39	0.233	0.63023
MED27	1	0.39	0.39	0.233	0.631588
LRRC47	1	0.39	0.39	0.231	0.63274
KRBA1	1	0.38	0.38	0.229	0.634204
KIAA0895L	1	0.38	0.38	0.228	0.63432
NCDN	1	0.38	0.38	0.225	0.63609
KLHL22	1	0.38	0.38	0.225	0.63626
PRAF2	1	0.38	0.38	0.223	0.63794
REEP2	1	0.37	0.37	0.221	0.6397
PPP2R1A	1	0.37	0.37	0.22	0.64027
JMJD4	1	0.37	0.37	0.218	0.64164
ATP6V1F	1	0.37	0.37	0.217	0.64215
DNAJC5	1	0.37	0.37	0.217	0.64236
DBN1	1	0.37	0.37	0.217	0.64275
ABTB1	1	0.36	0.36	0.216	0.64324
AP2A2	1	0.36	0.36	0.215	0.644678
RNF123	1	0.35	0.35	0.211	0.647872
BOLA1	1	0.35	0.35	0.209	0.64853
INO80B	1	0.35	0.35	0.209	0.649648
TAF6	1	0.35	0.35	0.207	0.651096
B3GAT3	1	0.35	0.35	0.206	0.6513
FAM98C	1	0.34	0.34	0.2	0.656587
ATAD3A	1	0.33	0.33	0.198	0.65705
PUSL1	1	0.33	0.33	0.199	0.657178
NACC1	1	0.33	0.33	0.198	0.65769
PLA2G15	1	0.33	0.33	0.198	0.658043
EEF1A2	1	0.33	0.33	0.197	0.65868
WDR24	1	0.33	0.33	0.197	0.659306
DMWD	1	0.33	0.33	0.195	0.65959
TMEM151A	1	0.33	0.33	0.194	0.661289
NAGPA	1	0.32	0.32	0.194	0.661714
PTPRN	1	0.32	0.32	0.192	0.66193
MAGED1	1	0.32	0.32	0.191	0.66299
CRTC1	1	0.32	0.32	0.189	0.66483
PLPPR2	1	0.31	0.31	0.186	0.66766
LTBP4	1	0.31	0.31	0.185	0.66826
ACOT8	1	0.31	0.31	0.185	0.66841
ATG2A	1	0.31	0.31	0.184	0.66896
PRKACA	1	0.31	0.31	0.183	0.66958
TBKBP1	1	0.3	0.3	0.181	0.671864
RHOT2	1	0.3	0.3	0.181	0.672242
ARMC6	1	0.3	0.3	0.18	0.673001
LZTS3	1	0.3	0.3	0.179	0.67349
PDE1B	1	0.3	0.3	0.178	0.67445
EEFSEC	1	0.29	0.29	0.173	0.6788
SNAP47	1	0.29	0.29	0.173	0.678954
TBC1D25	1	0.29	0.29	0.172	0.67969
CRHR1	1	0.28	0.28	0.167	0.68423
YIF1B	1	0.28	0.28	0.167	0.684595
NCAPH2	1	0.28	0.28	0.166	0.68519
PIN1	1	0.28	0.28	0.165	0.686584
SDHAF1	1	0.28	0.28	0.164	0.68676
HRH3	1	0.27	0.27	0.162	0.68869
MEN1	1	0.27	0.27	0.162	0.689158
ZGPAT	1	0.26	0.26	0.156	0.69371
MON1A	1	0.26	0.26	0.156	0.69375
GIPC1	1	0.25	0.25	0.151	0.69884
FBXL15	1	0.25	0.25	0.149	0.700835
CAMSAP3	1	0.25	0.25	0.146	0.70288
ZNF821	1	0.24	0.24	0.145	0.704957
LRFN4	1	0.24	0.24	0.144	0.70514
SEZ6L2	1	0.24	0.24	0.142	0.70756
SELENOH	1	0.24	0.24	0.139	0.70963
ADAMTSL2	1	0.23	0.23	0.139	0.71021
MCOLN1	1	0.23	0.23	0.135	0.71382
EIF6	1	0.23	0.23	0.136	0.714011
EXOSC6	1	0.22	0.22	0.133	0.7158
ATG9A	1	0.22	0.22	0.134	0.71631
BICRA	1	0.22	0.22	0.133	0.71642
USP22	1	0.22	0.22	0.132	0.717705
ABR	1	0.22	0.22	0.13	0.71933
SPTBN4	1	0.22	0.22	0.129	0.720798
NPDC1	1	0.22	0.22	0.128	0.721529
RILP	1	0.21	0.21	0.127	0.72215
BEGAIN	1	0.21	0.21	0.127	0.72286
FDX2	1	0.21	0.21	0.126	0.72311
CABIN1	1	0.21	0.21	0.124	0.72599
CAPN1	1	0.21	0.21	0.122	0.72713
SH3GL1	1	0.2	0.2	0.122	0.728802
BSCL2	1	0.2	0.2	0.12	0.72949
RPRML	1	0.2	0.2	0.12	0.72978
KCNN1	1	0.2	0.2	0.117	0.733173
SLC43A2	1	0.2	0.2	0.117	0.7333
ABCG4	1	0.2	0.2	0.117	0.733507
INAFM1	1	0.2	0.2	0.117	0.734092
PACS1	1	0.19	0.19	0.115	0.73496
TMEM121	1	0.19	0.19	0.115	0.735439
POP7	1	0.19	0.19	0.114	0.73643
PRR12	1	0.19	0.19	0.113	0.737711
ARMC7	1	0.19	0.19	0.113	0.738275
CYTH2	1	0.19	0.19	0.111	0.740015
VPS9D1	1	0.19	0.19	0.111	0.740498
MKL1	1	0.18	0.18	0.108	0.74292
ITGA3	1	0.18	0.18	0.106	0.745808
ABHD8	1	0.18	0.18	0.106	0.746603
RPS6KA4	1	0.18	0.18	0.105	0.747166
CAND2	1	0.17	0.17	0.103	0.749836
MAP1LC3A	1	0.17	0.17	0.103	0.750009
ABCB8	1	0.17	0.17	0.102	0.75029
DIRAS1	1	0.17	0.17	0.102	0.75052
GAS6	1	0.17	0.17	0.101	0.75108
TMEM59L	1	0.17	0.17	0.101	0.751614
FOXP4	1	0.17	0.17	0.1	0.75241
FNDC10	1	0.17	0.17	0.099	0.753782
SPHK2	1	0.16	0.16	0.096	0.75798
ZNF512B	1	0.16	0.16	0.095	0.758614
ARF5	1	0.16	0.16	0.094	0.75928
NDRG4	1	0.16	0.16	0.094	0.75959
COMMD5	1	0.16	0.16	0.094	0.759994
LDOC1	1	0.16	0.16	0.093	0.76102
TMEM179	1	0.16	0.16	0.093	0.76152
PTGES2	1	0.15	0.15	0.092	0.763046
MARK4	1	0.15	0.15	0.089	0.766203
GSK3A	1	0.15	0.15	0.089	0.766492
PPP1R3F	1	0.15	0.15	0.088	0.76705
ERI3	1	0.15	0.15	0.087	0.769811
ZNF777	1	0.14	0.14	0.085	0.771583
HPS1	1	0.14	0.14	0.085	0.772379
NEUROD2	1	0.14	0.14	0.082	0.77566
EPN1	1	0.14	0.14	0.082	0.77571
RAD23A	1	0.14	0.14	0.082	0.775853
TRIM46	1	0.13	0.13	0.079	0.779301
FXYD6	1	0.13	0.13	0.078	0.780512
CLTB	1	0.13	0.13	0.077	0.782751
CD99L2	1	0.12	0.12	0.073	0.788592
MROH1	1	0.12	0.12	0.071	0.7904
ZNF428	1	0.12	0.12	0.071	0.79112
FXR2	1	0.12	0.12	0.07	0.79131
DAGLB	1	0.12	0.12	0.07	0.79309
ZNF341	1	0.11	0.11	0.068	0.795532
VPS51	1	0.11	0.11	0.067	0.79715
BORCS8	1	0.11	0.11	0.066	0.797845
NISCH	1	0.11	0.11	0.066	0.798439
MED16	1	0.11	0.11	0.063	0.80228
PRPF40B	1	0.11	0.11	0.063	0.802316
CARM1	1	0.1	0.1	0.062	0.80404
UBL7	1	0.1	0.1	0.059	0.80826
EFHD2	1	0.1	0.1	0.059	0.80875
LYNX1	1	0.1	0.1	0.059	0.808825
ZNF628	1	0.1	0.1	0.058	0.810041
KCNJ11	1	0.1	0.1	0.058	0.810449
NCOR2	1	0.1	0.1	0.058	0.81087
MRPS24	1	0.1	0.1	0.057	0.811764
FMNL1	1	0.1	0.1	0.057	0.812055
STMN3	1	0.09	0.09	0.056	0.814442
LIMK1	1	0.09	0.09	0.055	0.81563
SPIRE2	1	0.09	0.09	0.054	0.816359
UBE2M	1	0.09	0.09	0.054	0.816727
SNAPC2	1	0.09	0.09	0.052	0.819757
CBX7	1	0.09	0.09	0.052	0.82076
PEX14	1	0.09	0.09	0.052	0.82081
CCM2	1	0.09	0.09	0.052	0.82094
GET4	1	0.08	0.08	0.05	0.823269
ERCC1	1	0.08	0.08	0.049	0.82442
CCDC124	1	0.08	0.08	0.05	0.82449
IDUA	1	0.08	0.08	0.049	0.82485
CLUH	1	0.08	0.08	0.049	0.824867
VAMP2	1	0.07	0.07	0.043	0.835895
NUCB1	1	0.07	0.07	0.043	0.83605
NAA60	1	0.07	0.07	0.043	0.83635
RIN1	1	0.07	0.07	0.042	0.83715
NHP2	1	0.07	0.07	0.042	0.8374
SLC9A5	1	0.07	0.07	0.042	0.838989
GDI1	1	0.07	0.07	0.04	0.84146
UNC5A	1	0.06	0.06	0.038	0.846564
CDK16	1	0.06	0.06	0.037	0.84755
PDE4A	1	0.06	0.06	0.037	0.84821
TESK1	1	0.06	0.06	0.036	0.85012
MYPOP	1	0.06	0.06	0.036	0.85044
DGKQ	1	0.06	0.06	0.035	0.85106
PIGT	1	0.06	0.06	0.035	0.85156
ULK1	1	0.06	0.06	0.035	0.851802
MTCH1	1	0.06	0.06	0.034	0.854273
SYP	1	0.06	0.06	0.034	0.85443
SLC25A6	1	0.06	0.06	0.034	0.854946
NCS1	1	0.06	0.06	0.034	0.85496
YJEFN3	1	0.06	0.06	0.033	0.8554
RRP1	1	0.06	0.06	0.033	0.855782
BRSK2	1	0.06	0.06	0.033	0.856702
INTS1	1	0.05	0.05	0.032	0.85764
CHD3	1	0.05	0.05	0.032	0.85824
ST3GAL3	1	0.05	0.05	0.031	0.86092
GGT7	1	0.05	0.05	0.031	0.861426
E4F1	1	0.05	0.05	0.029	0.86421
ZER1	1	0.05	0.05	0.029	0.86543
GPAA1	1	0.05	0.05	0.028	0.86743
B3GALT6	1	0.05	0.05	0.027	0.869324
BCKDK	1	0.04	0.04	0.026	0.871813
ANKRD39	1	0.04	0.04	0.026	0.87203
ARF1	1	0.04	0.04	0.026	0.87272
SSBP4	1	0.04	0.04	0.026	0.87274
LSM4	1	0.04	0.04	0.025	0.87373
DGCR2	1	0.04	0.04	0.025	0.87432
TMEM250	1	0.04	0.04	0.025	0.87444
TBC1D10B	1	0.04	0.04	0.024	0.87641
DAGLA	1	0.04	0.04	0.023	0.88044
PARD6A	1	0.04	0.04	0.023	0.88098
CAMK1	1	0.04	0.04	0.021	0.884569
LRRC41	1	0.04	0.04	0.021	0.88475
ABCF3	1	0.04	0.04	0.021	0.88522
ZNF707	1	0.04	0.04	0.021	0.885601
NPLOC4	1	0.03	0.03	0.02	0.8869
DNAJC11	1	0.03	0.03	0.02	0.88775
MRPL12	1	0.03	0.03	0.02	0.88801
SYT3	1	0.03	0.03	0.02	0.888687
TWF2	1	0.03	0.03	0.019	0.89041
ICAM5	1	0.03	0.03	0.019	0.89071
SBK1	1	0.03	0.03	0.019	0.892251
GRIK5	1	0.03	0.03	0.018	0.893993
CDK5R2	1	0.03	0.03	0.018	0.895121
PRRT3	1	0.03	0.03	0.017	0.89661
TLNRD1	1	0.03	0.03	0.017	0.89686
CLSTN3	1	0.03	0.03	0.017	0.897288
VARS	1	0.03	0.03	0.016	0.899374
SPRYD3	1	0.03	0.03	0.015	0.90208
CHRD	1	0.03	0.03	0.015	0.902536
IFITM10	1	0.02	0.02	0.015	0.904132
PRR36	1	0.02	0.02	0.014	0.90645
ABCA3	1	0.02	0.02	0.014	0.907127
KLHL35	1	0.02	0.02	0.014	0.9072
IP6K1	1	0.02	0.02	0.013	0.908725
TMEM145	1	0.02	0.02	0.013	0.909224
LRTM2	1	0.02	0.02	0.013	0.909464
PDZD4	1	0.02	0.02	0.013	0.90948
LMTK3	1	0.02	0.02	0.013	0.90963
C2CD2L	1	0.02	0.02	0.013	0.90987
SUPT5H	1	0.02	0.02	0.012	0.911803
C19orf70	1	0.02	0.02	0.012	0.912313
ESS2	1	0.02	0.02	0.012	0.91471
FAM189A1	1	0.02	0.02	0.012	0.914859
CBARP	1	0.02	0.02	0.011	0.91589
PIP4P1	1	0.02	0.02	0.011	0.918007
NUDCD3	1	0.02	0.02	0.01	0.918911
LIN7B	1	0.02	0.02	0.01	0.9205
SSSCA1	1	0.02	0.02	0.01	0.92219
TRAPPC9	1	0.02	0.02	0.01	0.9222
CUTA	1	0.01	0.01	0.009	0.926106
GRK2	1	0.01	0.01	0.009	0.92673
FARSA	1	0.01	0.01	0.008	0.929836
MPG	1	0.01	0.01	0.008	0.930897
ATP6V0A1	1	0.01	0.01	0.007	0.93127
CAMK2N2	1	0.01	0.01	0.007	0.931615
HSPBP1	1	0.01	0.01	0.007	0.932184
GPX4	1	0.01	0.01	0.007	0.932974
MAST2	1	0.01	0.01	0.007	0.934004
RAB24	1	0.01	0.01	0.007	0.934635
ALKBH4	1	0.01	0.01	0.006	0.937021
CTSD	1	0.01	0.01	0.006	0.93752
SMIM10L2B	1	0.01	0.01	0.006	0.9379
SCAF1	1	0.01	0.01	0.006	0.939718
MRPL4	1	0.01	0.01	0.005	0.941283
NLGN2	1	0.01	0.01	0.005	0.942068
IGSF8	1	0.01	0.01	0.005	0.9446
JPH4	1	0.01	0.01	0.005	0.94469
FKRP	1	0.01	0.01	0.005	0.94524
TNK2	1	0.01	0.01	0.005	0.945814
FBXO31	1	0.01	0.01	0.005	0.945899
TMEM9	1	0.01	0.01	0.005	0.946266
NAPA	1	0.01	0.01	0.004	0.94678
ZNF513	1	0.01	0.01	0.004	0.947554
SLC30A3	1	0.01	0.01	0.004	0.94852
NELFB	1	0.01	0.01	0.004	0.94861
MED25	1	0.01	0.01	0.004	0.950036
NLRP1	1	0.01	0.01	0.004	0.950287
CLEC2L	1	0.01	0.01	0.003	0.95451
CCDC22	1	0.01	0.01	0.003	0.955526
ZDHHC8	1	0	0	0.003	0.958831
PTCD1	1	0	0	0.003	0.959383
L3MBTL2	1	0	0	0.003	0.95984
PRSS3	1	0	0	0.003	0.95986
AURKAIP1	1	0	0	0.002	0.960528
ZNF335	1	0	0	0.002	0.96176
PPP2R5B	1	0	0	0.002	0.96196
KLHDC3	1	0	0	0.002	0.96265
KCNK3	1	0	0	0.002	0.96423
SIGMAR1	1	0	0	0.002	0.96509
SNRPB	1	0	0	0.002	0.967624
NICN1	1	0	0	0.002	0.96765
C9orf16	1	0	0	0.002	0.968181
PWWP2B	1	0	0	0.001	0.976999
NYAP1	1	0	0	0.001	0.97954
ADAM11	1	0	0	0.001	0.979963
CBX4	1	0	0	0.001	0.98042
PPAN	1	0	0	0.001	0.98053
DBP	1	0	0	0.001	0.980558
MLF2	1	0	0	0.001	0.982094
C9orf172	1	0	0	0	0.98429
EDC4	1	0	0	0	0.98566
SLC25A42	1	0	0	0	0.98682
CAMTA2	1	0	0	0	0.98699
DAPK3	1	0	0	0	0.987523
KATNB1	1	0	0	0	0.98761
ZMIZ2	1	0	0	0	0.98807
GDAP1L1	1	0	0	0	0.988366
LRWD1	1	0	0	0	0.98939
YIPF2	1	0	0	0	0.989657
CD2BP2	1	0	0	0	0.98977
GAL3ST3	1	0	0	0	0.991553
ADGRB2	1	0	0	0	0.99328
BBS5	1	0	0	0	0.993941
TMEM115	1	0	0	0	0.995547
AP1B1	1	0	0	0	0.99858
LONP1	1	0	0	0	0.999637
PLPP7	1	0	0	0	0.999917

## Sheet: magenta.bartlett.COGDX
GENE	K-squared	DF	p-value
HCST	211.47	5	2.2e-16
TLR2	87.759	5	2.2e-16
ITGAM	269.22	5	2.2e-16
LAIR1	110.9	5	2.2e-16
LPAR6	103.16	5	2.2e-16
PTPRC	182.27	5	2.2e-16
RHBDF2	301.41	5	2.2e-16
DEF6	95.559	5	2.2e-16
SIGLEC10	79.246	5	1.206e-15
LY86	62.213	5	4.236e-12
HSPA6	60.632	5	8.996e-12
SLC1A5	59.08	5	1.883e-11
IL17RA	58.53	5	2.446e-11
S100A11	47.115	5	5.384e-09
HAVCR2	42.505	5	4.655e-08
SLC7A7	39.113	5	2.254e-07
SLAMF8	34.517	5	1.879e-06
HCK	34.513	5	1.882e-06
SCIN	32.813	5	4.1e-06
DOCK8	30.96	5	9.541e-06
CD74	30.547	5	1.151e-05
RNASE2	29.878	5	1.559e-05
ELF4	29.603	5	1.765e-05
MS4A4A	28.949	5	2.373e-05
APOBR	27.542	5	4.472e-05
FGL2	25.823	5	9.658e-05
TMIGD3	25.134	5	0.0001313
LGALS9	24.184	5	0.0002001
FPR1	23.92	5	0.0002249
SYK	23.478	5	0.0002734
VAMP8	23.448	5	0.000277
CIITA	21.566	5	0.0006331
UCP2	21.223	5	0.0007352
ITGB2	20.946	5	0.0008292
HMOX1	20.614	5	0.0009578
TBXAS1	19.799	5	0.001363
LILRB4	19.759	5	0.001387
BATF	19.512	5	0.001542
SPN	19.437	5	0.001593
GPR84	19.121	5	0.001825
RPS6KA1	18.979	5	0.00194
RNASE6	18.607	5	0.002274
BCL2A1	17.392	5	0.003814
HCLS1	17.354	5	0.003875
CSF1R	17.049	5	0.004408
BIN2	16.946	5	0.004603
GPSM3	16.736	5	0.005028
CASP1	16.513	5	0.005523
CSF2RB	16.223	5	0.006237
LST1	16.205	5	0.006282
`HLA-DMA`	16.187	5	0.006329
NCKAP1L	16.183	5	0.00634
MNDA	15.89	5	0.007166
TREM2	15.789	5	0.007472
CD300LF	15.578	5	0.008158
PYCARD	15.523	5	0.008347
LAPTM5	15.376	5	0.008872
ITGAL	15.374	5	0.008877
APBB1IP	15.15	5	0.009738
SERPINA1	14.95	5	0.01058
ALOX5AP	14.842	5	0.01106
FYB1	14.756	5	0.01146
WAS	14.303	5	0.0138
ARHGAP45	14.247	5	0.01411
FAM129A	14.208	5	0.01434
CD4	14.189	5	0.01445
TYROBP	13.955	5	0.0159
APOC2	13.85	5	0.01659
IKZF1	13.608	5	0.0183
IL18	13.506	5	0.01907
CD14	13.257	5	0.02108
SLC2A5	13.253	5	0.02112
PIK3AP1	13.105	5	0.02241
GAB3	13.017	5	0.02322
NCF2	12.863	5	0.02469
`PCED1B-AS1`	12.638	5	0.02702
SLC11A1	12.625	5	0.02716
DOCK2	12.587	5	0.02757
FCGR1A	12.536	5	0.02813
CD300A	12.514	5	0.02838
C1QC	12.455	5	0.02905
SAMSN1	12.423	5	0.02943
RUNX1	12.422	5	0.02944
LCP1	12.316	5	0.03071
GYPC	12.2	5	0.03215
ARHGDIB	11.815	5	0.03741
RBM47	11.783	5	0.03789
RNASE3	11.771	5	0.03806
TMEM106A	11.667	5	0.03965
TLR6	11.239	5	0.04683
CTSS	11.213	5	0.04731
CXorf21	11.111	5	0.04922
CMKLR1	10.845	5	0.05455
RASGRP4	10.83	5	0.05485
TLR10	10.637	5	0.05908
PARVG	10.609	5	0.0597
IRF8	10.546	5	0.06117
BLNK	10.443	5	0.06362
SNX20	10.395	5	0.06479
FOLR2	10.328	5	0.06646
NLRC4	10.315	5	0.0668
RGS10	10.17	5	0.07055
C3	10.151	5	0.07108
NCF4	10.138	5	0.07141
TMC8	10.099	5	0.07247
CMTM7	10.022	5	0.07462
TNFRSF1B	9.8846	5	0.07857
CTSC	9.8714	5	0.07896
`PSMB8-AS1`	9.8039	5	0.08099
TNFAIP8L2	9.6607	5	0.08544
ARPC1B	9.6187	5	0.08679
LINC02381	9.5946	5	0.08757
CD84	9.5731	5	0.08828
IFI30	9.5415	5	0.08932
TMEM119	9.5131	5	0.09027
FERMT3	9.4877	5	0.09112
EBI3	9.4813	5	0.09134
SIGLEC7	9.4357	5	0.0929
TCIRG1	9.3055	5	0.09748
TLR7	9.2971	5	0.09778
ALOX5	9.15	5	0.1032
COL8A2	9.0149	5	0.1085
ARL11	8.9247	5	0.1121
SLA	8.8432	5	0.1155
C3AR1	8.8297	5	0.1161
C1QB	8.5062	5	0.1305
RNASET2	8.3846	5	0.1363
HAMP	8.357	5	0.1376
C1orf162	8.3404	5	0.1384
LILRB3	8.3262	5	0.1391
AIF1	8.3158	5	0.1397
LPAR5	8.1835	5	0.1464
STAB1	8.0762	5	0.1521
STXBP2	7.8393	5	0.1653
ABI3	7.8123	5	0.1669
WDFY4	7.7963	5	0.1678
SIRPB2	7.5926	5	0.1802
SIGLEC9	7.5261	5	0.1844
FCGR2A	7.4586	5	0.1887
NFAM1	7.3802	5	0.1939
`HLA-DMB`	7.3033	5	0.199
SASH3	7.2116	5	0.2054
`HLA-DRA`	6.969	5	0.223
`APOC4-APOC2`	6.9529	5	0.2242
CD163	6.7614	5	0.239
CCR1	6.7437	5	0.2404
CCR5	6.7402	5	0.2407
ARHGAP30	6.7093	5	0.2432
FCGR1B	6.5208	5	0.2588
PTPN6	6.3878	5	0.2703
CSF3R	6.3126	5	0.277
SPI1	6.2988	5	0.2782
GPR34	6.047	5	0.3017
CD37	5.812	5	0.3249
LRRC25	5.7647	5	0.3298
LILRB1	5.6872	5	0.3379
PTAFR	5.651	5	0.3417
LY96	5.6146	5	0.3455
FCGR3A	5.3916	5	0.37
PIK3R5	5.3781	5	0.3715
LILRA2	5.357	5	0.3739
LILRA1	5.2941	5	0.3811
MTHFD2	5.2608	5	0.3849
LILRA6	5.1456	5	0.3984
CYTH4	5.0435	5	0.4106
C19orf38	4.8957	5	0.4287
MYO1F	4.7398	5	0.4485
CD86	4.4368	5	0.4884
RASAL3	4.0516	5	0.542
CXCL16	3.9417	5	0.5578
CD33	3.9195	5	0.5611
GPR65	3.5902	5	0.6098
MS4A7	3.4024	5	0.6382
MS4A6A	3.3698	5	0.6432
PLAC8	3.2505	5	0.6614
SELL	3.1804	5	0.6722
FGD2	3.1005	5	0.6845
PLEK	3.0571	5	0.6912
STEAP3	2.79	5	0.7323
ANKRD22	2.7586	5	0.7371
SLC16A3	2.7039	5	0.7455
FCER1G	2.6448	5	0.7545
CYBB	2.6385	5	0.7555
SH3TC1	2.5705	5	0.7658
C1QA	2.3447	5	0.7997
KCNQ1	2.0568	5	0.8412
VSIG4	1.8491	5	0.8696
IL10RA	1.7981	5	0.8763
CD68	1.6618	5	0.8937
LAT2	1.4585	5	0.9178
CYBA	1.0885	5	0.9551

## Sheet: yellow.bartlett.COGDX
GENE	K-squared	DF	p-value
LRRIQ1	115.82	5	2.2e-16
PDCD7	111.96	5	2.2e-16
TTF1	170.01	5	2.2e-16
RPL21P28	139.18	5	2.2e-16
CFAP54	84.304	5	2.2e-16
RAD50	82.56	5	2.443e-16
MPP6	69.543	5	1.275e-13
GUSBP3	61.027	5	7.454e-12
LINC01277	48.643	5	2.625e-09
PUS7L	42.337	5	5.035e-08
THOC2	42.203	5	5.359e-08
RBM22P2	40.229	5	1.342e-07
WBP4	37.095	5	5.733e-07
MYO6	36.518	5	7.481e-07
ARID4B	31.031	5	9.235e-06
SLF1	30.933	5	9.656e-06
UPF3AP3	30.897	5	9.815e-06
NUCKS1	30.278	5	1.3e-05
FAM208B	30.208	5	1.342e-05
RDX	29.464	5	1.88e-05
CEP290	28.788	5	2.552e-05
KIN	27.864	5	3.87e-05
NNT-AS1	27.387	5	4.795e-05
ANKRD20A7P	27.126	5	5.39e-05
PCDHGA1	26.374	5	7.549e-05
PBRM1	24.905	5	0.0001454
CCAR1	24.32	5	0.0001885
PHIP	24.223	5	0.0001967
ZRSR1	23.816	5	0.0002355
PIN4P1	23.583	5	0.000261
MNS1	23.361	5	0.000288
TROVE2	22.424	5	0.0004349
ZC3H13	22.255	5	0.0004683
KIF20B	22.154	5	0.0004895
ANKRD26	22.032	5	0.0005164
HMGXB4	21.967	5	0.0005312
CCDC18	21.842	5	0.0005611
RPS18P9	21.792	5	0.0005735
ANKRD20A8P	21.773	5	0.0005783
DNAAF4-CCPG1	21.48	5	0.0006573
FAM133B	21.424	5	0.0006734
MDGA2	21.273	5	0.0007193
SCARNA7	21.076	5	0.0007838
RBMX2	20.875	5	0.0008552
ANKRD49	20.782	5	0.0008905
USP42	20.778	5	0.0008922
RSF1	20.768	5	0.0008962
AKAP9	20.403	5	0.00105
LMBRD2	20.4	5	0.001051
EIF5B	20.179	5	0.001157
CSPP1	20.147	5	0.001173
CCDC112	19.866	5	0.001324
LARP1B	19.834	5	0.001343
AIMP1	19.793	5	0.001367
GUSBP8	19.698	5	0.001424
LINC01814	19.474	5	0.001568
RBM25	19.378	5	0.001634
RPL21P44	19.32	5	0.001676
RPSAP36	19.186	5	0.001775
LARP4P	19.146	5	0.001806
SRGAP1	18.972	5	0.001945
RASSF8-AS1	18.808	5	0.002087
ATRX	18.724	5	0.002163
NKTR	18.679	5	0.002205
TCF4	18.545	5	0.002336
RSBN1	18.403	5	0.002482
UPF3B	18.279	5	0.002617
CWF19L2	18.116	5	0.002805
KRT8P48	17.992	5	0.002957
HMGN5	17.967	5	0.002988
SRSF11	17.89	5	0.003088
MINDY2	17.858	5	0.00313
CDKL3	17.683	5	0.003371
CCDC144CP	17.393	5	0.003811
TRIM33	17.174	5	0.004182
EIF3J	17.092	5	0.004329
RPL13AP2	16.855	5	0.004783
YAF2	16.675	5	0.005159
ANKRD12	16.463	5	0.005639
CFAP53	16.446	5	0.005679
EEF1DP3	16.175	5	0.006362
FAM133A	15.791	5	0.007468
FOXP1	15.726	5	0.007671
CIR1	15.642	5	0.007943
NDUFA9P1	15.471	5	0.008528
KRT18P61	15.462	5	0.008561
LINC00662	15.424	5	0.008696
NSD3	15.407	5	0.008758
THRB-IT1	15.319	5	0.009083
PURA	15.17	5	0.009659
MPHOSPH8	15.015	5	0.0103
ZCRB1	14.953	5	0.01056
LINC01725	14.889	5	0.01085
CD3EAP	14.889	5	0.01085
PDS5B	14.763	5	0.01143
CDCA4P4	14.747	5	0.0115
RALBP1	14.623	5	0.0121
RN7SKP96	14.429	5	0.0131
CCDC34	14.384	5	0.01335
PPIAP30	14.297	5	0.01383
TNRC6B	14.157	5	0.01464
EIF5	14.158	5	0.01464
AHI1	14.123	5	0.01485
CCDC91	13.982	5	0.01572
YES1P1	13.97	5	0.0158
IQCA1	13.965	5	0.01583
BDP1	13.947	5	0.01595
CCDC25	13.894	5	0.01629
ISX-AS1	13.812	5	0.01685
CCT4P2	13.745	5	0.01732
SREK1	13.691	5	0.01769
KIF27	13.679	5	0.01778
CCDC144A	13.66	5	0.01792
TDG	13.608	5	0.0183
MFHAS1	13.413	5	0.0198
ANKHD1	13.368	5	0.02016
KRR1	13.361	5	0.02022
MAP9	13.351	5	0.0203
NEXN	13.269	5	0.02098
HMGB3P22	13.21	5	0.02149
SEC62	13.132	5	0.02217
NCOA7	13.049	5	0.02292
NKAP	13.019	5	0.0232
C14orf132	12.945	5	0.0239
PNISR	12.935	5	0.024
ERCC4	12.907	5	0.02426
UPF2	12.877	5	0.02456
TWISTNB	12.695	5	0.02641
AK9	12.656	5	0.02683
WDR70	12.647	5	0.02693
NMT1	12.608	5	0.02735
LINC02503	12.593	5	0.02751
C4orf36	12.564	5	0.02782
OFD1	12.552	5	0.02796
CCDC174	12.525	5	0.02826
NKAIN3	12.518	5	0.02834
HTR1F	12.514	5	0.02838
CCDC88A	12.499	5	0.02855
NOP58	12.472	5	0.02886
PDCL3P6	12.44	5	0.02923
CHD1	12.4	5	0.0297
PPIG	12.356	5	0.03022
SETP11	12.248	5	0.03155
SLC4A7	12.222	5	0.03187
PUM3	12.155	5	0.03273
RPL7P18	12.151	5	0.03278
RP9	12.098	5	0.03347
NEMF	12.088	5	0.0336
ANKRD36C	12.074	5	0.03378
PA2G4P2	12	5	0.03478
DEK	11.802	5	0.0376
AAK1	11.646	5	0.03998
NONOP2	11.477	5	0.0427
WBP2NL	11.47	5	0.04282
NCOR1	11.465	5	0.0429
RPL5P4	11.442	5	0.04329
PPP1R12A	11.418	5	0.0437
FABP7P1	11.368	5	0.04455
UGDH-AS1	11.365	5	0.0446
SON	11.36	5	0.0447
CNTLN	11.341	5	0.04503
AFDN	11.28	5	0.04611
KRT8P39	11.276	5	0.04618
NKAPD1	11.231	5	0.04699
TRPS1	11.217	5	0.04724
LARP7	11.025	5	0.05089
NTAN1P2	10.973	5	0.05192
CCDC173	10.933	5	0.05272
	10.928	5	0.05282
HNRNPA1P5	10.863	5	0.05417
ZNF292	10.824	5	0.05498
ANKRD36	10.704	5	0.05757
CHD7	10.625	5	0.05934
RP9P	10.512	5	0.06197
NRDE2	10.476	5	0.06281
LINC002481	10.348	5	0.06595
CHD9	10.297	5	0.06723
ANKRD18B	10.291	5	0.0674
SREK1IP1	10.121	5	0.07188
HNRNPA1P72	10.092	5	0.07268
RCC2P6	10.07	5	0.07327
LYAR	10.066	5	0.07337
ARID4A	9.9951	5	0.07537
PHF14	9.9678	5	0.07615
GKAP1	9.9621	5	0.07632
TRDN	9.9609	5	0.07635
RSBN1L	9.8053	5	0.08094
NSRP1P1	9.7859	5	0.08153
MAN1A2	9.7777	5	0.08178
NSRP1	9.7339	5	0.08314
KNOP1	9.6541	5	0.08565
MYCBP2	9.652	5	0.08572
RBMX2P3	9.4357	5	0.0929
EBLN2	9.3201	5	0.09696
METAP2	9.2889	5	0.09808
RNPC3	9.1297	5	0.104
PHF20L1	9.1271	5	0.1041
ANKRD20A2	9.0688	5	0.1064
MT-ND3	8.9848	5	0.1097
ANKRD17	8.9552	5	0.1109
GOLGA4	8.9482	5	0.1111
CHD2	8.9232	5	0.1122
LRRFIP1P1	8.8936	5	0.1134
LINC01772	8.8718	5	0.1143
DDX46	8.8531	5	0.1151
PRRC2C	8.8305	5	0.116
PCDH9	8.7416	5	0.1198
TRIM22	8.7359	5	0.1201
RWDD1	8.6991	5	0.1217
ST13P15	8.5594	5	0.128
RPA4	8.4356	5	0.1338
TTN	8.4288	5	0.1341
RPS3P6	8.3902	5	0.136
LINC01873	8.3668	5	0.1371
DNAJC1	8.3148	5	0.1397
NBEAL1	8.0986	5	0.1509
RBBP6	8.0638	5	0.1528
KMT2E	7.8542	5	0.1645
ZNF236	7.8288	5	0.1659
ANP32B	7.8046	5	0.1673
TGS1	7.5372	5	0.1837
RPL12P16	7.4974	5	0.1862
DDX10P1	7.1774	5	0.2078
41892	7.069	5	0.2156
RPL23AP74	6.9852	5	0.2217
CCDC7	6.7436	5	0.2404
KDM5A	6.7319	5	0.2414
RPL23AP32	6.6932	5	0.2445
ZC3H6	6.6572	5	0.2474
ZMAT1	6.6502	5	0.248
LINC00504	6.5989	5	0.2522
RPS7P3	6.5997	5	0.2522
SMARCE1P5	6.5767	5	0.2541
PARD3	6.4769	5	0.2625
DKC1	6.4666	5	0.2634
RAB11FIP2	6.4181	5	0.2676
NFIA	6.4043	5	0.2688
DYNC1I2	6.3971	5	0.2695
ANKRD36B	6.3022	5	0.2779
LINC00685	6.2489	5	0.2828
KIAA2026	6.225	5	0.2849
RPL5P18	6.158	5	0.2911
RPS10P2	6.0348	5	0.3028
LUC7L3	5.9835	5	0.3078
LINC01252	5.9441	5	0.3117
RRP15	5.8118	5	0.325
RPSAP16	5.6846	5	0.3381
RN7SL329P	5.6806	5	0.3385
FAM133CP	5.5804	5	0.3492
SNRPB2	5.5579	5	0.3516
MTDH	5.5455	5	0.353
REL	5.5233	5	0.3554
CHD6	5.5124	5	0.3566
RPS15AP30	5.4605	5	0.3623
NKAPL	5.4237	5	0.3664
ANKRD20A5P	5.4082	5	0.3681
PHBP19	5.3472	5	0.375
ADAMTSL3	5.3144	5	0.3787
RPL10P3	5.1723	5	0.3952
DDX55	5.1276	5	0.4005
TBC1D8B	4.7671	5	0.445
AIMP1P1	4.5411	5	0.4744
SNORD17	4.4297	5	0.4894
CCDC148	4.3813	5	0.4959
FOXP1-IT1	4.3638	5	0.4983
FAM155A-IT1	4.2784	5	0.5101
BBX	4.2215	5	0.518
SLTM	4.0048	5	0.5487
RASA2-IT1	3.9737	5	0.5532
KIAA1328	3.8496	5	0.5713
ROCK1	3.8105	5	0.577
CCDC175	3.7431	5	0.587
NBPF20	3.684	5	0.5958
RPS15AP10	3.6648	5	0.5986
ESF1	3.5595	5	0.6144
LINC02043	3.5014	5	0.6232
MAB21L3	3.2075	5	0.668
TAF3	3.0163	5	0.6975
ZNF148	2.9573	5	0.7066
RPL7AP60	2.8642	5	0.7209
KNOP1P4	2.8607	5	0.7214
MFAP1P1	2.8149	5	0.7285
MALAT1	2.6053	5	0.7606
IRS3P	2.1257	5	0.8315
BAZ1A	1.9597	5	0.8547
GGTA2P	1.7891	5	0.8775
RN7SKP76	1.4392	5	0.92
NCKAP5	1.153	5	0.9493
BAZ2B	1.0827	5	0.9556
SMC4	0.45595	5	0.9936

## Sheet: blue.bartlett.COGDX
GENE	K-squared	DF	p-value
TMEM198	102.87	5	2.2e-16
LINC00957	310.55	5	2.2e-16
TEDC2	92.702	5	2.2e-16
KCTD13	251.56	5	2.2e-16
MESP1	119.78	5	2.2e-16
ZNF747	121.58	5	2.2e-16
PTMS	191.69	5	2.2e-16
FBXO27	121.44	5	2.2e-16
RANGAP1	248.78	5	2.2e-16
HSD11B1L	169.08	5	2.2e-16
CDKN2AIPNL	148.05	5	2.2e-16
PGAM5	308.96	5	2.2e-16
ULK3	101.97	5	2.2e-16
FAM98C	186.41	5	2.2e-16
FBXL15	119.95	5	2.2e-16
EXOSC6	229.97	5	2.2e-16
RPRML	184.88	5	2.2e-16
SPIRE2	121.92	5	2.2e-16
NICN1	440.24	5	2.2e-16
LRWD1	239.15	5	2.2e-16
BBS5	109.43	5	2.2e-16
PPP1CA	80.936	5	5.345e-16
MAGED1	78.502	5	1.727e-15
ZNF282	69.216	5	1.492e-13
ANKRD54	67.559	5	3.297e-13
ALKBH4	63.166	5	2.69e-12
EXTL3	61.558	5	5.789e-12
NAGPA	54.201	5	1.906e-10
SAC3D1	52.662	5	3.946e-10
KIAA2013	52.317	5	4.644e-10
TANGO2	51.854	5	5.781e-10
LRRC47	50.674	5	1.009e-09
WDR83	50.631	5	1.03e-09
MAP7D1	45.784	5	1.005e-08
KRBA1	45.175	5	1.337e-08
MBLAC1	42.687	5	4.275e-08
MOGS	42.666	5	4.318e-08
TEDC1	40.148	5	1.394e-07
TONSL	39.224	5	2.14e-07
MIGA2	38.16	5	3.505e-07
PTGES2	37.957	5	3.848e-07
TBRG4	37.892	5	3.967e-07
PKD1	37.789	5	4.161e-07
LMTK3	37.097	5	5.726e-07
NCAPH2	37.089	5	5.747e-07
RTP5	35.564	5	1.161e-06
ABHD12	34.554	5	1.847e-06
SLC2A6	34.46	5	1.928e-06
ST3GAL2	33.49	5	3.008e-06
DAPK3	32.558	5	4.607e-06
PQLC1	32.366	5	5.029e-06
TRAPPC9	32.054	5	5.796e-06
NFKBIL1	31.919	5	6.166e-06
AMBRA1	31.734	5	6.706e-06
RTL8C	31.662	5	6.932e-06
DHX30	31.428	5	7.71e-06
TMEM259	29.591	5	1.775e-05
GRAMD4	29.576	5	1.787e-05
UBA1	29.172	5	2.145e-05
ARMC5	27.926	5	3.763e-05
GIPC1	26.974	5	5.77e-05
HGS	26.587	5	6.863e-05
SEMA6B	26.21	5	8.124e-05
BORCS8	25.51	5	0.000111
PRMT7	25.421	5	0.0001155
MCAT	25.374	5	0.000118
DAGLB	23.158	5	0.0003148
ATCAY	22.875	5	0.0003566
VPS51	22.449	5	0.0004301
IDUA	22.022	5	0.0005186
MYADM	21.999	5	0.0005238
ZNHIT2	21.93	5	0.0005398
CSNK1D	20.841	5	0.0008681
MATK	20.808	5	0.0008807
HPS6	20.625	5	0.0009533
NBL1	20.509	5	0.001003
CALY	20.447	5	0.00103
NISCH	20.045	5	0.001226
AURKAIP1	20.004	5	0.001248
GDAP1L1	19.839	5	0.00134
RPTOR	19.826	5	0.001347
MFSD3	19.783	5	0.001373
SLC43A2	19.494	5	0.001555
PCNX3	19.235	5	0.001738
NLGN2	19.233	5	0.001739
TLNRD1	19.115	5	0.001829
ZSCAN18	19.079	5	0.001858
SYMPK	18.987	5	0.001933
CCDC157	18.983	5	0.001936
TNK2	18.968	5	0.001949
RAC3	18.747	5	0.002142
NPDC1	18.541	5	0.002339
ERI3	18.533	5	0.002347
SCAP	18.392	5	0.002493
ITPKA	17.801	5	0.003207
ASPHD1	17.605	5	0.003484
GUK1	17.487	5	0.003664
PFAS	17.436	5	0.003743
USP22	17.434	5	0.003747
MIEF2	17.423	5	0.003764
KCNJ11	17.272	5	0.004012
ARHGDIG	16.577	5	0.005375
MPG	16.565	5	0.005403
FLOT2	16.484	5	0.00559
MNT	16.054	5	0.006693
ZNF428	15.972	5	0.006923
CCM2	15.856	5	0.007268
AP3D1	15.808	5	0.007413
STK32C	15.776	5	0.007515
C16orf58	15.322	5	0.00907
ZNF513	15.247	5	0.009359
UBE2M	15.128	5	0.009829
NELFB	15.061	5	0.01011
BCKDK	15.022	5	0.01027
KLF16	14.886	5	0.01086
LRTM2	14.879	5	0.01089
CHCHD6	14.698	5	0.01173
CPTP	14.588	5	0.01227
PEX14	14.482	5	0.01282
RAB1B	14.425	5	0.01312
TUSC1	14.386	5	0.01333
PLPPR2	14.318	5	0.01371
PNMA8B	14.282	5	0.01391
ADAP1	14.27	5	0.01398
MGRN1	14.217	5	0.01429
ANAPC2	14.217	5	0.01429
KIFC3	14.05	5	0.0153
MYDGF	13.88	5	0.01639
TGFBR3L	13.848	5	0.0166
RAI1	13.673	5	0.01782
SCAF1	13.669	5	0.01786
INTS1	13.622	5	0.0182
TAOK2	13.328	5	0.02049
F12	13.327	5	0.0205
SNAPC2	13.125	5	0.02223
PPP5C	13.116	5	0.02232
TBC1D25	13.067	5	0.02276
AP5S1	13.053	5	0.02289
ATP6AP1	12.985	5	0.02352
ICAM5	12.787	5	0.02546
CYP46A1	12.701	5	0.02635
TOM1	12.645	5	0.02694
PPP1R37	12.583	5	0.02762
AP1M1	12.567	5	0.02779
ANAPC11	12.541	5	0.02809
CDH22	12.494	5	0.02861
PWWP2B	12.442	5	0.0292
MPP2	12.405	5	0.02965
SLC39A3	12.378	5	0.02996
FAM131A	12.265	5	0.03134
KCNJ4	12.248	5	0.03155
NUMBL	12.177	5	0.03244
USP5	12.047	5	0.03416
DIRAS1	12.02	5	0.03451
CHST1	11.949	5	0.03549
THEM6	11.845	5	0.03697
LZTS3	11.814	5	0.03742
STUB1	11.773	5	0.03803
PLEKHJ1	11.66	5	0.03975
PLPPR3	11.637	5	0.04012
SPRYD3	11.628	5	0.04026
LRRC41	11.618	5	0.04042
ZNF48	11.585	5	0.04094
DAGLA	11.518	5	0.04203
SLC25A22	11.483	5	0.0426
GRINA	11.469	5	0.04284
RNF40	11.4 d	p	0.04401
NSUN5	11.395	5	0.0441
AP2A2	11.355	5	0.04477
GHDC	11.28	5	0.0461
GALNT17	11.201	5	0.04754
CTXN1	11.172	5	0.04808
CLTB	11.144	5	0.04861
MAPK8IP3	11.107	5	0.04931
ARFGAP1	11.026	5	0.05087
PPP1R12C	10.98	5	0.05177
PRELID1	10.969	5	0.05199
CHERP	10.962	5	0.05214
GRIN2D	10.905	5	0.05329
SLC22A17	10.905	5	0.05329
SFXN3	10.837	5	0.05472
DPH1	10.818	5	0.05512
RUVBL2	10.786	5	0.05579
CLSTN3	10.766	5	0.05623
SYT5	10.718	5	0.05727
SLC30A3	10.62	5	0.05946
STK25	10.581	5	0.06036
PRAF2	10.574	5	0.06051
CAMSAP3	10.472	5	0.06292
TOLLIP	10.42	5	0.06416
CNIH2	10.396	5	0.06477
FBXO31	10.343	5	0.06608
SNRPB	10.236	5	0.06881
TWF2	10.129	5	0.07166
MZT2A	10.094	5	0.07262
NKD2	10.071	5	0.07324
RASSF7	10.06	5	0.07355
CHD5	9.9989	5	0.07527
SELENOH	9.9757	5	0.07593
KIRREL3	9.9166	5	0.07763
PNKP	9.8913	5	0.07837
ABCG4	9.7919	5	0.08135
PFKL	9.7205	5	0.08355
MMP17	9.6215	5	0.0867
PLEKHG5	9.6002	5	0.08739
TMEM130	9.5779	5	0.08812
HID1	9.4912	5	0.091
COL26A1	9.4669	5	0.09183
DNAJC5	9.4631	5	0.09196
FAM213B	9.4629	5	0.09197
UBXN6	9.4474	5	0.09249
IMP4	9.4065	5	0.09391
DVL1	9.346	5	0.09603
IGSF8	9.317	5	0.09707
NCDN	9.3013	5	0.09763
DBP	9.2969	5	0.09779
CARM1	9.2883	5	0.0981
MTCH1	9.2735	5	0.09864
LRRC73	9.2729	5	0.09866
MAPK3	9.262	5	0.09906
STX1A	9.2596	5	0.09915
NHP2	9.2411	5	0.09982
PCYT2	9.2333	5	0.1001
FGD1	9.2215	5	0.1005
DRAP1	9.1554	5	0.103
RAB4B	9.1551	5	0.103
RNF215	9.1438	5	0.1035
WBP2	9.1343	5	0.1038
FKRP	9.0771	5	0.106
NPLOC4	9.0669	5	0.1064
CADM3	9.0625	5	0.1066
JMJD4	9.045	5	0.1073
ARMC6	9.0224	5	0.1082
TUSC2	9.0071	5	0.1088
LRFN2	8.9859	5	0.1096
PUSL1	8.9783	5	0.1099
ALDOA	8.9436	5	0.1113
ATP6V0D1	8.9385	5	0.1115
MAP1LC3A	8.9229	5	0.1122
EFHD2	8.9172	5	0.1124
MIF	8.8858	5	0.1137
CDIPT	8.8324	5	0.1159
CCDC124	8.827	5	0.1162
PARD6A	8.7185	5	0.1208
DGKZ	8.6946	5	0.1219
TIMM17B	8.642	5	0.1242
ZNF628	8.6402	5	0.1243
UBOX5	8.49 d	p	0.1312
CBX6	8.4909	5	0.1312
UNC5A	8.4908	5	0.1312
SIGMAR1	8.4544	5	0.1329
DDX51	8.4418	5	0.1335
HPCA	8.4127	5	0.1349
PSMD3	8.3952	5	0.1358
EEFSEC	8.3841	5	0.1363
ATG2A	8.3705	5	0.137
PDE4A	8.3549	5	0.1377
USP11	8.3249	5	0.1392
ATAD3A	8.3034	5	0.1403
WDTC1	8.2889	5	0.141
ERCC1	8.2747	5	0.1417
SLC25A42	8.2205	5	0.1445
FBXW9	8.1528	5	0.148
RETREG2	8.143	5	0.1485
PPP6R1	8.1364	5	0.1489
SYT12	8.1222	5	0.1496
PEX16	8.1162	5	0.1499
ZGPAT	8.0975	5	0.1509
CAMK1	8.0472	5	0.1537
TRAPPC5	8.0426	5	0.1539
KLHL35	8.027	5	0.1548
PMPCA	7.9992	5	0.1563
PLA2G15	7.9231	5	0.1605
NAT8L	7.9151	5	0.161
SEZ6L2	7.8488	5	0.1648
AP2A1	7.8422	5	0.1651
YDJC	7.8396	5	0.1653
UBAP1L	7.8255	5	0.1661
RPS6KA4	7.8209	5	0.1664
GPAA1	7.7675	5	0.1695
PDK2	7.7669	5	0.1696
GPRIN1	7.7659	5	0.1696
DMTN	7.7497	5	0.1706
KCNK3	7.7309	5	0.1717
GAS6	7.707	5	0.1731
TMEM59L	7.6878	5	0.1743
SYNGAP1	7.6588	5	0.1761
NCKIPSD	7.609	5	0.1791
SH3GLB2	7.5908	5	0.1803
FARSA	7.5873	5	0.1805
SMIM10L2A	7.546	5	0.1831
RUSC2	7.5232	5	0.1845
ATG9A	7.4844	5	0.187
MRPL12	7.4825	5	0.1872
KIF1A	7.4514	5	0.1892
MRPS12	7.4379	5	0.1901
ABTB1	7.4357	5	0.1902
ACHE	7.4083	5	0.192
IP6K1	7.4053	5	0.1922
LONP1	7.4044	5	0.1923
BEGAIN	7.392	5	0.1931
PTCD1	7.3482	5	0.196
ELAC2	7.3437	5	0.1963
SPRN	7.3319	5	0.1971
BOLA1	7.3271	5	0.1974
DENND1A	7.3233	5	0.1977
ZNF775	7.2938	5	0.1997
GRK6	7.2807	5	0.2006
MAP2K2	7.2778	5	0.2008
LY6E	7.265	5	0.2017
BRSK1	7.2408	5	0.2033
ZFYVE28	7.2212	5	0.2047
NYAP1	7.2166	5	0.205
CBX4	7.2127	5	0.2053
TMEM63B	7.2112	5	0.2054
TAF6	7.2065	5	0.2057
SYP	7.1565	5	0.2093
C19orf70	7.1478	5	0.2099
KCNN1	7.1449	5	0.2101
CYTH2	7.0908	5	0.214
CFL1	7.0882	5	0.2142
SLC45A1	7.0774	5	0.2149
CASKIN1	7.0611	5	0.2161
NEURL4	7.0409	5	0.2176
C9orf16	6.9967	5	0.2209
PRR7	6.9619	5	0.2235
PKM	6.9543	5	0.2241
ARHGDIA	6.9495	5	0.2244
RHOT2	6.9207	5	0.2266
FZR1	6.9198	5	0.2267
CEP170B	6.8643	5	0.2309
OTUD5	6.8441	5	0.2325
RRP9	6.8416	5	0.2327
APEH	6.817	5	0.2346
SIN3B	6.8157	5	0.2347
ADGRL1	6.8158	5	0.2347
OTUB1	6.8078	5	0.2353
FKBP8	6.8052	5	0.2355
SPOCK2	6.8022	5	0.2358
ZNF598	6.7943	5	0.2364
PTPRS	6.7567	5	0.2394
SDHAF1	6.7167	5	0.2426
VSTM2L	6.7102	5	0.2431
STX1B	6.7095	5	0.2432
JMJD8	6.707	5	0.2434
DACT3	6.6952	5	0.2443
FSCN1	6.6521	5	0.2478
MAST3	6.6498	5	0.248
C9orf172	6.6438	5	0.2485
LRFN4	6.6285	5	0.2498
HSPBP1	6.6174	5	0.2507
LRFN3	6.5893	5	0.253
TMEM9	6.577	5	0.254
MED27	6.576	5	0.2541
ZNF707	6.5627	5	0.2552
NDUFS8	6.5369	5	0.2574
NACAD	6.5077	5	0.2599
ADRM1	6.5047	5	0.2602
GALNT9	6.4785	5	0.2624
POLR2E	6.4549	5	0.2644
FXYD6	6.4499	5	0.2649
OSBPL5	6.4224	5	0.2673
LMF2	6.4218	5	0.2673
MPND	6.4195	5	0.2675
AP1B1	6.403	5	0.269
BCAS3	6.3891	5	0.2702
FAM189A1	6.3566	5	0.273
RRP1	6.3527	5	0.2734
RTN4RL2	6.3292	5	0.2755
ANKRD39	6.2717	5	0.2807
ARF1	6.2564	5	0.2821
CUTA	6.2468	5	0.2829
CEND1	6.2344	5	0.2841
SCYL1	6.2158	5	0.2858
APBB1	6.1681	5	0.2902
C2CD2L	6.1402	5	0.2928
MBOAT7	6.1343	5	0.2934
DDX49	6.1303	5	0.2937
SLC25A11	6.0789	5	0.2986
MEN1	6.0576	5	0.3007
PDZD7	6.055	5	0.3009
EPN1	6.037	5	0.3026
ULK1	5.9838	5	0.3078
RTEL1-TNFRSF6B	5.9667	5	0.3095
DNAJC30	5.9474	5	0.3114
TECPR1	5.9283	5	0.3133
RABAC1	5.9188	5	0.3142
TBC1D22A	5.9143	5	0.3146
TRIM46	5.9009	5	0.316
DDA1	5.8953	5	0.3165
KLC2	5.8955	5	0.3165
NDUFA11	5.8925	5	0.3168
ACOT8	5.8794	5	0.3181
SLC4A3	5.8487	5	0.3212
TMEM179	5.8427	5	0.3218
CTU2	5.8276	5	0.3234
LYNX1	5.8227	5	0.3239
NAPA	5.8095	5	0.3252
ZNF574	5.7822	5	0.328
LSM4	5.7782	5	0.3284
GRIK5	5.771	5	0.3291
TOM1L2	5.7605	5	0.3302
PPP2R5B	5.7462	5	0.3317
PHYHIP	5.7446	5	0.3319
STOML1	5.7355	5	0.3328
LRFN1	5.7299	5	0.3334
SUPT5H	5.6855	5	0.338
NUDT14	5.6525	5	0.3415
B3GAT3	5.6452	5	0.3423
FASN	5.6366	5	0.3432
ZNF341	5.6274	5	0.3442
PODXL2	5.6204	5	0.3449
NOVA2	5.6127	5	0.3457
YJEFN3	5.5922	5	0.3479
PSMG4	5.5785	5	0.3494
KATNB1	5.5727	5	0.35
VAMP2	5.5631	5	0.3511
ARL2	5.5619	5	0.3512
CA11	5.5558	5	0.3519
NECTIN1	5.5535	5	0.3521
LAGE3	5.5163	5	0.3562
PIGT	5.5102	5	0.3568
NUDCD3	5.5061	5	0.3573
CDK5R2	5.4887	5	0.3592
GABRD	5.4862	5	0.3595
NRSN2	5.4786	5	0.3603
XAB2	5.4678	5	0.3615
LRRC14	5.4379	5	0.3648
NEUROD2	5.4333	5	0.3653
ZNF335	5.4278	5	0.3659
SSSCA1	5.4268	5	0.366
CLUH	5.4166	5	0.3672
PRRT3	5.4096	5	0.368
MAP3K10	5.4081	5	0.3681
CYC1	5.3988	5	0.3692
SLC6A7	5.344	5	0.3754
ARMC7	5.344	5	0.3754
MRPL4	5.3068	5	0.3796
CCDC106	5.3003	5	0.3803
CUEDC2	5.2833	5	0.3823
GPC1	5.2795	5	0.3827
FNDC10	5.263	5	0.3846
ZFR2	5.2624	5	0.3847
ADGRA1	5.2325	5	0.3882
SLC35E4	5.2265	5	0.3889
PAM16	5.2217	5	0.3894
TESK1	5.2183	5	0.3898
`41886`	5.2084	5	0.391
NRXN2	5.2041	5	0.3915
RITA1	5.1978	5	0.3922
PLD3	5.1806	5	0.3942
CACNB1	5.1643	5	0.3962
CTSD	5.1623	5	0.3964
RNPS1	5.1464	5	0.3983
AP2S1	5.1453	5	0.3984
TSC2	5.1368	5	0.3994
DNAJC11	5.1284	5	0.4004
MRPL55	5.1224	5	0.4011
ZYX	5.1003	5	0.4038
SPEF1	5.0998	5	0.4038
POR	5.0947	5	0.4044
TIMM50	5.0693	5	0.4075
METTL26	5.0627	5	0.4083
PCIF1	5.057	5	0.409
GAPDH	5.0356	5	0.4116
KCNC3	5.0263	5	0.4127
COX8A	5.0115	5	0.4145
DLGAP3	4.9886	5	0.4173
RUNDC3A	4.9638	5	0.4203
CHRM1	4.961	5	0.4207
KCNAB2	4.9508	5	0.4219
KIAA0895L	4.9497	5	0.422
CHID1	4.949	5	0.4221
RHBDD2	4.9473	5	0.4223
PRRT1	4.9266	5	0.4249
PPP1R3F	4.9246	5	0.4252
RNASEK	4.8985	5	0.4284
ABCF3	4.8765	5	0.4311
LRRC4B	4.8584	5	0.4334
FLYWCH1	4.8578	5	0.4335
PRPF6	4.8497	5	0.4345
B3GALT6	4.8378	5	0.436
GNB1L	4.8257	5	0.4375
YIPF2	4.8248	5	0.4376
SREBF2	4.8173	5	0.4386
MAPK8IP2	4.801	5	0.4406
VPS18	4.7918	5	0.4418
TSR2	4.7805	5	0.4433
CSNK1G2	4.7608	5	0.4458
MEF2D	4.7589	5	0.446
CHPF	4.7435	5	0.448
SNX17	4.7347	5	0.4491
CPLX1	4.7206	5	0.4509
HAGH	4.6727	5	0.4571
PEF1	4.6625	5	0.4584
CLEC2L	4.6549	5	0.4594
GET4	4.6349	5	0.462
LDOC1	4.6116	5	0.4651
HBQ1	4.6038	5	0.4661
ENDOG	4.5991	5	0.4667
RXRB	4.591	5	0.4678
DUSP26	4.581	5	0.4691
ZMIZ2	4.5541	5	0.4727
KIF17	4.5235	5	0.4767
MRPL28	4.5214	5	0.477
HR	4.498	5	0.4801
STMN3	4.4606	5	0.4852
CAMK2N2	4.454	5	0.4861
VAC14	4.443	5	0.4875
TBC1D10B	4.437	5	0.4884
CLSTN1	4.4306	5	0.4892
PIN1	4.4223	5	0.4904
SYN1	4.4127	5	0.4917
FOXP4	4.3993	5	0.4935
EXOSC5	4.3919	5	0.4945
ALG3	4.3807	5	0.496
ACTL6B	4.378	5	0.4964
PNMA6A	4.372	5	0.4972
EXTL1	4.3689	5	0.4976
FDX2	4.3596	5	0.4989
CDC37	4.347	5	0.5006
ABCB8	4.3461	5	0.5007
PPP1R9B	4.3249	5	0.5036
RHOBTB2	4.3187	5	0.5045
FAM57B	4.3147	5	0.5051
HPS1	4.3073	5	0.5061
MRPS26	4.2862	5	0.509
ADGRB2	4.2765	5	0.5103
AP2M1	4.2757	5	0.5104
FMNL1	4.2526	5	0.5137
EDC4	4.2362	5	0.5159
FIBP	4.2301	5	0.5168
ARF5	4.22 d	p	0.5182
PTPRN	4.2056	5	0.5202
MAPRE3	4.1864	5	0.5229
KNDC1	4.1776	5	0.5241
PIGZ	4.1757	5	0.5244
PANX2	4.1753	5	0.5245
CTBP1	4.1652	5	0.5259
PRDX2	4.1577	5	0.5269
FAM207A	4.1551	5	0.5273
MMP24	4.1459	5	0.5286
INAFM1	4.1283	5	0.5311
SLC26A11	4.127	5	0.5313
RIPOR1	4.1271	5	0.5313
PNCK	4.1065	5	0.5342
CHMP1A	4.1041	5	0.5345
NOC2L	4.0924	5	0.5362
PUF60	4.0743	5	0.5388
CDIP1	4.0714	5	0.5392
NDUFB11	4.0595	5	0.5409
URGCP	4.0575	5	0.5412
PNPLA6	4.0563	5	0.5413
SLC25A6	4.0524	5	0.5419
CHRD	4.0474	5	0.5426
GTF2F1	4.0158	5	0.5471
ADAM11	3.9931	5	0.5504
CBARP	3.9768	5	0.5528
CD99L2	3.9711	5	0.5536
JPH4	3.9691	5	0.5539
L3MBTL2	3.9686	5	0.5539
NCOR2	3.9394	5	0.5582
FAM171A2	3.9087	5	0.5626
ACTR1B	3.9067	5	0.5629
FAIM2	3.9061	5	0.563
CBX7	3.8999	5	0.5639
MARK4	3.8992	5	0.564
TFR2	3.8898	5	0.5654
PLPP7	3.8797	5	0.5669
BRSK2	3.8622	5	0.5694
TMEM151A	3.8602	5	0.5697
SNAP47	3.8575	5	0.5701
RTBDN	3.8409	5	0.5725
PLXNA1	3.8386	5	0.5729
GGT7	3.8366	5	0.5732
RPUSD1	3.8348	5	0.5734
BAIAP2	3.834	5	0.5735
PRDX5	3.8322	5	0.5738
PRPF40B	3.8231	5	0.5752
NACC1	3.8219	5	0.5753
KCNK4	3.8061	5	0.5777
PACSIN1	3.8041	5	0.578
NUCB1	3.7965	5	0.5791
BCL2L1	3.7897	5	0.5801
MROH1	3.786	5	0.5806
PRRT2	3.7836	5	0.581
EEF1A2	3.7531	5	0.5855
CAMKV	3.7526	5	0.5856
RPUSD2	3.7524	5	0.5856
NRGN	3.7292	5	0.589
SLC27A4	3.7197	5	0.5904
CPNE5	3.6977	5	0.5937
SAMD10	3.6949	5	0.5941
ENO2	3.6935	5	0.5943
UQCRC1	3.6901	5	0.5948
AAMP	3.6837	5	0.5958
RMND5B	3.6779	5	0.5967
PELI3	3.6729	5	0.5974
AGAP3	3.6672	5	0.5983
C2CD4C	3.6493	5	0.6009
VARS	3.6244	5	0.6047
ESS2	3.6169	5	0.6058
POP7	3.6139	5	0.6062
CCDC92	3.5813	5	0.6111
IFFO1	3.5765	5	0.6118
USP20	3.5712	5	0.6126
SMIM10L2B	3.5671	5	0.6133
PTPA	3.5622	5	0.614
PRSS3	3.561	5	0.6142
ABCA3	3.5567	5	0.6148
TMEM145	3.5521	5	0.6155
BSCL2	3.5497	5	0.6159
CAND2	3.524	5	0.6198
DVL3	3.5096	5	0.6219
ADPRHL2	3.5034	5	0.6229
ZNF414	3.4919	5	0.6246
TRIM28	3.4772	5	0.6268
CPNE7	3.4712	5	0.6277
ECSIT	3.4712	5	0.6278
CAMTA2	3.4709	5	0.6278
B3GNT4	3.4496	5	0.631
RAB24	3.4326	5	0.6336
ZER1	3.4225	5	0.6351
KCTD17	3.4056	5	0.6377
ARHGEF4	3.3856	5	0.6408
FXR2	3.3801	5	0.6416
AZIN2	3.3493	5	0.6463
RAD23A	3.3465	5	0.6467
REXO1	3.3065	5	0.6528
EXOSC4	3.2973	5	0.6543
DBN1	3.297	5	0.6543
GPX4	3.2888	5	0.6556
MYBBP1A	3.2827	5	0.6565
MKL1	3.2817	5	0.6566
TTBK1	3.2807	5	0.6568
AGAP2	3.2625	5	0.6596
GDI1	3.2534	5	0.661
PDE1B	3.2392	5	0.6632
RAB40C	3.2375	5	0.6634
MAST2	3.2348	5	0.6638
ZBTB45	3.232	5	0.6643
ENTPD6	3.2288	5	0.6648
PACS1	3.1905	5	0.6706
PRPF19	3.1794	5	0.6723
PPM1F	3.1539	5	0.6763
ZC3H3	3.1514	5	0.6767
BICRA	3.1462	5	0.6775
HRH3	3.1301	5	0.6799
DOC2A	3.1276	5	0.6803
BABAM1	3.117	5	0.6819
CACNG7	3.1043	5	0.6839
IQSEC2	3.0954	5	0.6853
PRKAR1B	3.089	5	0.6863
BRF1	3.0446	5	0.6931
MRPS24	3.0434	5	0.6933
USP19	3.025	5	0.6961
NAA60	3.0218	5	0.6966
DUSP8	3.0147	5	0.6977
DDX54	3.0061	5	0.699
MMP24OS	3.0038	5	0.6994
LIMK1	2.9967	5	0.7005
UBE2S	2.9914	5	0.7013
NDRG4	2.988	5	0.7018
YIF1B	2.9874	5	0.7019
SYT3	2.986	5	0.7021
PAFAH1B3	2.9414	5	0.709
KLHL22	2.9326	5	0.7104
DGCR2	2.9323	5	0.7104
ACD	2.9107	5	0.7138
TOMM40	2.9081	5	0.7141
KCNH2	2.9069	5	0.7143
SLC9A5	2.9054	5	0.7146
DLG4	2.889	5	0.7171
ARHGAP39	2.8824	5	0.7181
DPYSL4	2.8811	5	0.7183
ATP13A2	2.8814	5	0.7183
MAP1S	2.8802	5	0.7184
LRRC24	2.8706	5	0.7199
TMEM121	2.8675	5	0.7204
PPP6R2	2.8632	5	0.7211
HCN2	2.8596	5	0.7216
SNCB	2.8596	5	0.7216
FBXW5	2.8537	5	0.7225
B4GALT7	2.85 d	p	0.7231
PPAN	2.8382	5	0.7249
INPP5J	2.8163	5	0.7283
TMEM115	2.799	5	0.7309
MRPS2	2.7919	5	0.732
MFSD12	2.7917	5	0.7321
TIGD5	2.7873	5	0.7327
DYNC1H1	2.7805	5	0.7338
CLPTM1	2.7774	5	0.7343
LGI3	2.7579	5	0.7373
PTPN23	2.7577	5	0.7373
TCEA2	2.7391	5	0.7401
ARHGAP33	2.7143	5	0.7439
PDZD4	2.7138	5	0.744
MAPK8IP1	2.6864	5	0.7482
NLRP1	2.6805	5	0.7491
CABIN1	2.6801	5	0.7492
TUBB4A	2.6767	5	0.7497
SBK1	2.6655	5	0.7514
HMOX2	2.6334	5	0.7563
DENND6B	2.6139	5	0.7593
PSD	2.6093	5	0.76
ABR	2.5891	5	0.763
IFITM10	2.5832	5	0.7639
FLYWCH2	2.5544	5	0.7683
NDUFS7	2.5545	5	0.7683
SLC9A1	2.5537	5	0.7684
GAL3ST3	2.5532	5	0.7685
RILP	2.5429	5	0.77
VPS4A	2.5355	5	0.7711
FN3K	2.5303	5	0.7719
ITGA3	2.5264	5	0.7725
TMEM175	2.5103	5	0.7749
ZNF821	2.5107	5	0.7749
RARA	2.4961	5	0.7771
INO80B	2.4645	5	0.7818
ATP6V0E2	2.4641	5	0.7819
MON1A	2.4585	5	0.7827
MCOLN1	2.4396	5	0.7856
WNK2	2.4381	5	0.7858
RNF126	2.4379	5	0.7858
SH2B1	2.4245	5	0.7878
KDM8	2.411	5	0.7898
RCOR2	2.4115	5	0.7898
CGREF1	2.4066	5	0.7905
EIF6	2.3929	5	0.7925
RAPGEFL1	2.3666	5	0.7964
CAPN1	2.3471	5	0.7993
REEP2	2.3108	5	0.8047
UBL7	2.3104	5	0.8047
ST3GAL3	2.3091	5	0.8049
NR1H2	2.3089	5	0.805
GPR137	2.3075	5	0.8052
KCNH3	2.2991	5	0.8064
SNX21	2.2985	5	0.8065
ZFYVE27	2.2961	5	0.8068
RNF187	2.2804	5	0.8091
SNPH	2.2752	5	0.8099
SYNGR3	2.273	5	0.8102
PPFIA3	2.2559	5	0.8127
WDR24	2.2529	5	0.8132
SCAMP5	2.2478	5	0.8139
ZDHHC8	2.2476	5	0.8139
KLHDC3	2.2414	5	0.8148
CCDC22	2.2186	5	0.8181
LTBP4	2.2138	5	0.8188
MED16	2.199	5	0.821
MGAT5B	2.194	5	0.8217
SH3GL1	2.1927	5	0.8219
PRR36	2.1884	5	0.8225
ROGDI	2.1866	5	0.8228
SSBP4	2.1855	5	0.8229
IRF2BP1	2.1705	5	0.8251
ABHD14A	2.1627	5	0.8262
DMAP1	2.1456	5	0.8286
MRPS34	2.1438	5	0.8289
GSK3A	2.1413	5	0.8293
RTN4R	2.1367	5	0.8299
TMEM250	2.1285	5	0.8311
UBALD1	2.127	5	0.8313
NCS1	2.125	5	0.8316
JPH3	2.1194	5	0.8324
ATP6V1F	2.1192	5	0.8324
MAST1	2.1128	5	0.8333
CDK16	2.0942	5	0.836
NECAB3	2.0915	5	0.8363
ARL8A	2.0565	5	0.8413
ABHD16A	2.0512	5	0.842
SNAPC4	2.0495	5	0.8423
FRS3	2.0279	5	0.8453
C7orf26	2.0131	5	0.8473
PRR12	2.0029	5	0.8487
PIP4P1	1.976	5	0.8525
IGLON5	1.9518	5	0.8558
FSD1	1.9517	5	0.8558
CRTC1	1.9237	5	0.8596
VPS9D1	1.9158	5	0.8607
CD2BP2	1.8994	5	0.8629
TSNARE1	1.8808	5	0.8654
SBF1	1.8678	5	0.8671
P4HTM	1.8634	5	0.8677
ZNF777	1.8561	5	0.8687
IGSF21	1.8443	5	0.8702
CDK5	1.8279	5	0.8724
GRK2	1.8263	5	0.8726
PIANP	1.8209	5	0.8733
NDUFV1	1.8037	5	0.8756
RAB11B	1.7993	5	0.8762
FBXO44	1.7729	5	0.8796
ATP6V0A1	1.7689	5	0.8801
RAB11FIP3	1.7415	5	0.8836
KCNC4	1.7367	5	0.8842
APBB3	1.7359	5	0.8843
ABHD8	1.7183	5	0.8866
RUSC1	1.7088	5	0.8878
LIN7B	1.7027	5	0.8886
FAM69B	1.6804	5	0.8914
SPTBN4	1.6237	5	0.8984
DMWD	1.6173	5	0.8992
ANKRD13B	1.5963	5	0.9017
RIN1	1.5762	5	0.9041
EXOC7	1.5624	5	0.9058
ZNF668	1.5553	5	0.9066
`RAB4B-EGLN2`	1.5324	5	0.9093
DOK4	1.5299	5	0.9096
JAG2	1.5199	5	0.9108
COMMD5	1.4779	5	0.9156
PPP2R1A	1.4734	5	0.9161
MYL6B	1.4523	5	0.9185
PMM1	1.4497	5	0.9188
PGP	1.4244	5	0.9216
MLST8	1.4134	5	0.9228
ADAMTSL2	1.4129	5	0.9229
EMC9	1.3721	5	0.9273
FBXL19	1.3673	5	0.9279
C7orf43	1.3039	5	0.9345
TBKBP1	1.2417	5	0.9408
TRPM2	1.2348	5	0.9415
FBLL1	1.2042	5	0.9445
TMEM201	1.1943	5	0.9454
DEF8	1.1648	5	0.9482
NEURL1	1.1424	5	0.9503
SPEG	1.0788	5	0.956
KIFC2	1.0758	5	0.9562
FBXL16	1.0732	5	0.9564
SH2D3C	1.0339	5	0.9598
ZNF213	1.0302	5	0.9601
MED25	1.0232	5	0.9607
MYPOP	0.98345	5	0.9639
ZNF512B	0.96838	5	0.9651
RNF123	0.96307	5	0.9655
SPHK2	0.92902	5	0.9681
STRN4	0.92449	5	0.9684
SRRM3	0.91217	5	0.9693
SCO2	0.8883	5	0.9711
EVI5L	0.88348	5	0.9714
VPS28	0.87108	5	0.9723
DGKQ	0.86636	5	0.9726
FAM189B	0.83898	5	0.9745
ATXN7L3	0.8052	5	0.9767
CHPF2	0.77662	5	0.9785
MLF2	0.72956	5	0.9813
ZNF865	0.70813	5	0.9825
TRUB2	0.62464	5	0.9868
MED15	0.61925	5	0.9871
AES	0.61012	5	0.9875
EML2	0.57126	5	0.9893
E4F1	0.54726	5	0.9903
CRHR1	0.48075	5	0.9928
DYRK1B	0.46974	5	0.9932
C11orf68	0.45812	5	0.9936
GRAMD1A	0.40783	5	0.9951
CHD3	0.40247	5	0.9953
RNF25	0.30513	5	0.9975
CYGB	0.23387	5	0.9987
PRKACA	6.1 df	p-	2966
