# Supplementary material for: Erosion of Gene Co-expression Networks Reveal Deregulation of Immune System Processes in Late-Onset Alzheimer’s Disease
Source: Front Neurosci. 2020 Mar 20;14:228. doi: 10.3389/fnins.2020.00228 (PMC7099620; doi:10.3389/fnins.2020.00228)
Supplement: Supplementary file 4 [file Table_3.xlsx]

## Sheet: ROSMAP_eqtl_gwas.txt
Supplementary Spreadsheet S3 - Significant eQTLs
	GENE	CHR	BP	P.value	GENE	# Unique Genes
rs2608828	ENSG00000238103	4	39452110	9.93e-89	RPL9P7	522
rs8058597	ENSG00000196436	16	70048311	3.53e-83	NPIPB15
rs10518252	ENSG00000267594	19	15748819	1.85e-81	CYP4F24P
rs418891	ENSG00000262500	17	45616172	2.39e-81	MAPK8IP1P1
rs17034884	ENSG00000231245	2	68051911	6.92e-81	C1DP1
rs241033	ENSG00000262500	17	45656617	3.32e-80	MAPK8IP1P1
rs241031	ENSG00000262500	17	45656938	3.32e-80	MAPK8IP1P1
rs17760733	ENSG00000262500	17	45668910	3.32e-80	MAPK8IP1P1
rs17688002	ENSG00000262500	17	45685228	3.32e-80	MAPK8IP1P1
rs17688056	ENSG00000262500	17	45685875	3.32e-80	MAPK8IP1P1
rs17688391	ENSG00000262500	17	45694743	3.32e-80	MAPK8IP1P1
rs17688434	ENSG00000262500	17	45695174	3.32e-80	MAPK8IP1P1
rs418891	ENSG00000263503	17	45616172	5.95e-80	MAPK8IP1P2
rs12150547	ENSG00000262500	17	45698180	1.11e-79	MAPK8IP1P1
rs17687667	ENSG00000262500	17	45676733	1.3e-79	MAPK8IP1P1
rs453997	ENSG00000262500	17	45649695	1.49e-79	MAPK8IP1P1
rs413778	ENSG00000262500	17	45639519	1.92e-79	MAPK8IP1P1
rs422112	ENSG00000262500	17	45650771	3.68e-79	MAPK8IP1P1
rs10518253	ENSG00000267594	19	15748902	5.62e-79	CYP4F24P
rs6784820	ENSG00000197582	3	49413431	1.34e-78	GPX1P1
rs17573175	ENSG00000262500	17	45993723	1.34e-78	MAPK8IP1P1
rs17762165	ENSG00000262500	17	45701236	1.54e-78	MAPK8IP1P1
rs17572361	ENSG00000262500	17	45974643	1.99e-78	MAPK8IP1P1
rs17572169	ENSG00000262500	17	45968608	2.26e-78	MAPK8IP1P1
rs17651213	ENSG00000262500	17	45974558	2.43e-78	MAPK8IP1P1
rs17660065	ENSG00000262500	17	46084918	2.43e-78	MAPK8IP1P1
rs17575556	ENSG00000262500	17	46058461	2.43e-78	MAPK8IP1P1
rs17688773	ENSG00000262500	17	45700344	2.43e-78	MAPK8IP1P1
rs241033	ENSG00000263503	17	45656617	2.43e-78	MAPK8IP1P2
rs241031	ENSG00000263503	17	45656938	2.43e-78	MAPK8IP1P2
rs17760733	ENSG00000263503	17	45668910	2.43e-78	MAPK8IP1P2
rs17688002	ENSG00000263503	17	45685228	2.43e-78	MAPK8IP1P2
rs17688056	ENSG00000263503	17	45685875	2.43e-78	MAPK8IP1P2
rs17688391	ENSG00000263503	17	45694743	2.43e-78	MAPK8IP1P2
rs17688434	ENSG00000263503	17	45695174	2.43e-78	MAPK8IP1P2
rs17572893	ENSG00000262500	17	45986842	2.84e-78	MAPK8IP1P1
rs8070723	ENSG00000262500	17	46003698	2.84e-78	MAPK8IP1P1
rs17652502	ENSG00000262500	17	46017105	2.84e-78	MAPK8IP1P1
rs17659881	ENSG00000262500	17	46080231	2.84e-78	MAPK8IP1P1
rs3870338	ENSG00000197582	3	49519618	3.35e-78	GPX1P1
rs17687667	ENSG00000263503	17	45676733	3.84e-78	MAPK8IP1P2
rs17426195	ENSG00000262500	17	45755001	3.95e-78	MAPK8IP1P1
rs17652449	ENSG00000262500	17	46011571	3.95e-78	MAPK8IP1P1
rs12150672	ENSG00000262500	17	45749271	3.96e-78	MAPK8IP1P1
rs17574824	ENSG00000262500	17	46037741	3.96e-78	MAPK8IP1P1
rs17572851	ENSG00000262500	17	45986400	4.62e-78	MAPK8IP1P1
rs199448	ENSG00000262500	17	46731635	5.02e-78	MAPK8IP1P1
rs41399444	ENSG00000262500	17	46044103	5.78e-78	MAPK8IP1P1
rs453997	ENSG00000263503	17	45649695	6.18e-78	MAPK8IP1P2
rs1078268	ENSG00000262500	17	45998535	6.4e-78	MAPK8IP1P1
rs968027	ENSG00000262500	17	45703884	6.93e-78	MAPK8IP1P1
rs17563501	ENSG00000262500	17	45724329	6.93e-78	MAPK8IP1P1
rs11079724	ENSG00000262500	17	45764546	7.07e-78	MAPK8IP1P1
rs17653162	ENSG00000262500	17	46034461	7.07e-78	MAPK8IP1P1
rs12150090	ENSG00000262500	17	46038520	7.07e-78	MAPK8IP1P1
rs41437445	ENSG00000262500	17	46038872	7.07e-78	MAPK8IP1P1
rs17760577	ENSG00000262500	17	45664086	8.79e-78	MAPK8IP1P1
rs1076222	ENSG00000262500	17	46032403	8.79e-78	MAPK8IP1P1
rs12150547	ENSG00000263503	17	45698180	9.15e-78	MAPK8IP1P2
rs422112	ENSG00000263503	17	45650771	1e-77	MAPK8IP1P2
rs11079729	ENSG00000262500	17	46038203	1.06e-77	MAPK8IP1P1
rs17688068	ENSG00000262500	17	45686569	1.47e-77	MAPK8IP1P1
rs413778	ENSG00000263503	17	45639519	1.48e-77	MAPK8IP1P2
rs17688773	ENSG00000263503	17	45700344	1.91e-77	MAPK8IP1P2
rs17563787	ENSG00000262500	17	45735886	2.26e-77	MAPK8IP1P1
rs1105569	ENSG00000262500	17	45716022	2.33e-77	MAPK8IP1P1
rs17688944	ENSG00000262500	17	45702053	4.37e-77	MAPK8IP1P1
rs17689824	ENSG00000262500	17	45827031	4.66e-77	MAPK8IP1P1
rs17650872	ENSG00000262500	17	45962150	4.75e-77	MAPK8IP1P1
rs41382552	ENSG00000262500	17	46041633	4.84e-77	MAPK8IP1P1
rs4277389	ENSG00000262500	17	45818287	4.84e-77	MAPK8IP1P1
rs17574228	ENSG00000262500	17	46027143	4.97e-77	MAPK8IP1P1
rs2696425	ENSG00000262500	17	45589540	4.97e-77	MAPK8IP1P1
rs17649954	ENSG00000262500	17	45924295	5.79e-77	MAPK8IP1P1
rs17650063	ENSG00000262500	17	45925189	5.79e-77	MAPK8IP1P1
rs17564780	ENSG00000262500	17	45928047	5.79e-77	MAPK8IP1P1
rs12150111	ENSG00000262500	17	45936572	5.79e-77	MAPK8IP1P1
rs4327091	ENSG00000262500	17	45944351	5.79e-77	MAPK8IP1P1
rs17763086	ENSG00000262500	17	45828115	6.55e-77	MAPK8IP1P1
rs17763533	ENSG00000262500	17	45840824	6.55e-77	MAPK8IP1P1
rs17572361	ENSG00000263503	17	45974643	6.62e-77	MAPK8IP1P2
rs4074462	ENSG00000262500	17	45777862	6.62e-77	MAPK8IP1P1
rs17660065	ENSG00000263503	17	46084918	7.44e-77	MAPK8IP1P2
rs17651213	ENSG00000263503	17	45974558	7.82e-77	MAPK8IP1P2
rs17573175	ENSG00000263503	17	45993723	7.94e-77	MAPK8IP1P2
rs17691328	ENSG00000262500	17	45878121	8.38e-77	MAPK8IP1P1
rs17564619	ENSG00000262500	17	45924772	8.79e-77	MAPK8IP1P1
rs17563827	ENSG00000262500	17	45740856	8.85e-77	MAPK8IP1P1
rs27300	ENSG00000164308	5	97027703	9.79e-77	ERAP2
rs916793	ENSG00000262500	17	45877320	9.79e-77	MAPK8IP1P1
rs17689471	ENSG00000262500	17	45815607	9.79e-77	MAPK8IP1P1
rs17762769	ENSG00000262500	17	45816037	9.79e-77	MAPK8IP1P1
rs17687571	ENSG00000262500	17	45672644	1.07e-76	MAPK8IP1P1
rs17572169	ENSG00000263503	17	45968608	1.18e-76	MAPK8IP1P2
rs17574824	ENSG00000263503	17	46037741	1.43e-76	MAPK8IP1P2
rs17575556	ENSG00000263503	17	46058461	1.96e-76	MAPK8IP1P2
rs1050088	ENSG00000197582	3	49533449	2.11e-76	GPX1P1
rs17689882	ENSG00000262500	17	45829462	2.19e-76	MAPK8IP1P1
rs41399444	ENSG00000263503	17	46044103	2.31e-76	MAPK8IP1P2
rs17572893	ENSG00000263503	17	45986842	2.31e-76	MAPK8IP1P2
rs8070723	ENSG00000263503	17	46003698	2.31e-76	MAPK8IP1P2
rs17652502	ENSG00000263503	17	46017105	2.31e-76	MAPK8IP1P2
rs17659881	ENSG00000263503	17	46080231	2.31e-76	MAPK8IP1P2
rs199535	ENSG00000262500	17	46745296	2.78e-76	MAPK8IP1P1
rs17426195	ENSG00000263503	17	45755001	2.8e-76	MAPK8IP1P2
rs17653162	ENSG00000263503	17	46034461	2.8e-76	MAPK8IP1P2
rs12150090	ENSG00000263503	17	46038520	2.8e-76	MAPK8IP1P2
rs41437445	ENSG00000263503	17	46038872	2.8e-76	MAPK8IP1P2
rs17652449	ENSG00000263503	17	46011571	3.09e-76	MAPK8IP1P2
rs1076222	ENSG00000263503	17	46032403	3.17e-76	MAPK8IP1P2
rs9270986	ENSG00000198502	6	32606283	3.27e-76	HLA-DRB5
rs12150672	ENSG00000263503	17	45749271	3.34e-76	MAPK8IP1P2
rs17688922	ENSG00000262500	17	45701985	3.89e-76	MAPK8IP1P1
rs11079729	ENSG00000263503	17	46038203	3.89e-76	MAPK8IP1P2
rs2902662	ENSG00000262500	17	45729559	3.89e-76	MAPK8IP1P1
rs17563599	ENSG00000262500	17	45730589	3.89e-76	MAPK8IP1P1
rs17572851	ENSG00000263503	17	45986400	5.67e-76	MAPK8IP1P2
rs11079724	ENSG00000263503	17	45764546	6.52e-76	MAPK8IP1P2
rs968027	ENSG00000263503	17	45703884	6.65e-76	MAPK8IP1P2
rs17563501	ENSG00000263503	17	45724329	6.65e-76	MAPK8IP1P2
rs17687849	ENSG00000262500	17	45682353	6.67e-76	MAPK8IP1P1
rs17688068	ENSG00000263503	17	45686569	8.94e-76	MAPK8IP1P2
rs17687571	ENSG00000263503	17	45672644	9.26e-76	MAPK8IP1P2
rs17649641	ENSG00000262500	17	45920006	9.47e-76	MAPK8IP1P1
rs1078268	ENSG00000263503	17	45998535	9.51e-76	MAPK8IP1P2
rs41384744	ENSG00000262500	17	46059704	1.08e-75	MAPK8IP1P1
rs17564493	ENSG00000262500	17	45924013	1.26e-75	MAPK8IP1P1
rs17762165	ENSG00000263503	17	45701236	1.3e-75	MAPK8IP1P2
rs8080583	ENSG00000262500	17	46085231	1.38e-75	MAPK8IP1P1
rs4597358	ENSG00000262500	17	46033304	1.38e-75	MAPK8IP1P1
rs17563787	ENSG00000263503	17	45735886	1.91e-75	MAPK8IP1P2
rs1105569	ENSG00000263503	17	45716022	2.12e-75	MAPK8IP1P2
rs7221390	ENSG00000262500	17	46039584	2.23e-75	MAPK8IP1P1
rs17574228	ENSG00000263503	17	46027143	2.49e-75	MAPK8IP1P2
rs17760577	ENSG00000263503	17	45664086	2.55e-75	MAPK8IP1P2
rs1864325	ENSG00000262500	17	45900461	2.86e-75	MAPK8IP1P1
rs17688944	ENSG00000263503	17	45702053	2.92e-75	MAPK8IP1P2
rs2696425	ENSG00000263503	17	45589540	4.26e-75	MAPK8IP1P2
rs17563827	ENSG00000263503	17	45740856	5.65e-75	MAPK8IP1P2
rs17650872	ENSG00000263503	17	45962150	7.19e-75	MAPK8IP1P2
rs16940677	ENSG00000262500	17	45834532	7.75e-75	MAPK8IP1P1
rs41374248	ENSG00000262500	17	46043076	8.94e-75	MAPK8IP1P1
rs41382552	ENSG00000263503	17	46041633	9.89e-75	MAPK8IP1P2
rs17649954	ENSG00000263503	17	45924295	9.91e-75	MAPK8IP1P2
rs17650063	ENSG00000263503	17	45925189	9.91e-75	MAPK8IP1P2
rs17564780	ENSG00000263503	17	45928047	9.91e-75	MAPK8IP1P2
rs12150111	ENSG00000263503	17	45936572	9.91e-75	MAPK8IP1P2
rs4327091	ENSG00000263503	17	45944351	9.91e-75	MAPK8IP1P2
rs17689824	ENSG00000263503	17	45827031	1.07e-74	MAPK8IP1P2
rs8072451	ENSG00000262500	17	45816350	1.17e-74	MAPK8IP1P1
rs199448	ENSG00000263503	17	46731635	1.32e-74	MAPK8IP1P2
rs17564619	ENSG00000263503	17	45924772	1.36e-74	MAPK8IP1P2
rs2902662	ENSG00000263503	17	45729559	1.43e-74	MAPK8IP1P2
rs17563599	ENSG00000263503	17	45730589	1.43e-74	MAPK8IP1P2
rs4277389	ENSG00000263503	17	45818287	1.45e-74	MAPK8IP1P2
rs17763086	ENSG00000263503	17	45828115	1.51e-74	MAPK8IP1P2
rs17763533	ENSG00000263503	17	45840824	1.51e-74	MAPK8IP1P2
rs17688922	ENSG00000263503	17	45701985	1.64e-74	MAPK8IP1P2
rs17689471	ENSG00000263503	17	45815607	1.94e-74	MAPK8IP1P2
rs17762769	ENSG00000263503	17	45816037	1.94e-74	MAPK8IP1P2
rs4597358	ENSG00000263503	17	46033304	2.02e-74	MAPK8IP1P2
rs17687849	ENSG00000263503	17	45682353	2.16e-74	MAPK8IP1P2
rs17691328	ENSG00000263503	17	45878121	2.58e-74	MAPK8IP1P2
rs17650381	ENSG00000262500	17	45935658	3.01e-74	MAPK8IP1P1
rs7221390	ENSG00000263503	17	46039584	3.48e-74	MAPK8IP1P2
rs916793	ENSG00000263503	17	45877320	3.71e-74	MAPK8IP1P2
rs17689882	ENSG00000263503	17	45829462	3.77e-74	MAPK8IP1P2
rs17571718	ENSG00000262500	17	45955402	3.92e-74	MAPK8IP1P1
rs3909451	ENSG00000164308	5	96959417	5.01e-74	ERAP2
rs1864325	ENSG00000263503	17	45900461	5.39e-74	MAPK8IP1P2
rs8080583	ENSG00000263503	17	46085231	5.51e-74	MAPK8IP1P2
rs4074462	ENSG00000263503	17	45777862	7.18e-74	MAPK8IP1P2
rs2549794	ENSG00000164308	5	96908845	7.78e-74	ERAP2
rs17649641	ENSG00000263503	17	45920006	1.14e-73	MAPK8IP1P2
rs17564493	ENSG00000263503	17	45924013	4.17e-73	MAPK8IP1P2
rs17571739	ENSG00000262500	17	45955549	4.35e-73	MAPK8IP1P1
rs41384744	ENSG00000263503	17	46059704	6.05e-73	MAPK8IP1P2
rs17334894	ENSG00000262500	17	45749843	7.77e-73	MAPK8IP1P1
rs2154594	ENSG00000099974	22	23911868	1.25e-72	DDTL
rs418891	ENSG00000214401	17	45616172	1.44e-72	KANSL1-AS1
rs17563800	ENSG00000262500	17	45740093	1.7e-72	MAPK8IP1P1
rs17564948	ENSG00000262500	17	45934383	1.97e-72	MAPK8IP1P1
rs199535	ENSG00000263503	17	46745296	2.86e-72	MAPK8IP1P2
rs17575850	ENSG00000262500	17	46067021	2.93e-72	MAPK8IP1P1
rs2696425	ENSG00000214401	17	45589540	3.78e-72	KANSL1-AS1
rs41374248	ENSG00000263503	17	46043076	4.29e-72	MAPK8IP1P2
rs16940677	ENSG00000263503	17	45834532	6.15e-72	MAPK8IP1P2
rs5751770	ENSG00000099974	22	23910655	6.15e-72	DDTL
rs17650381	ENSG00000263503	17	45935658	7.16e-72	MAPK8IP1P2
rs4275	ENSG00000260065	22	26525759	8.43e-72	#N/A
rs17571718	ENSG00000263503	17	45955402	1.12e-71	MAPK8IP1P2
rs27307	ENSG00000164308	5	97002801	1.39e-71	ERAP2
rs34097347	ENSG00000262500	17	45872082	1.9e-71	MAPK8IP1P1
rs27290	ENSG00000164308	5	97014384	1.99e-71	ERAP2
rs17649553	ENSG00000262500	17	45917282	2.28e-71	MAPK8IP1P1
rs17334894	ENSG00000263503	17	45749843	3.95e-71	MAPK8IP1P2
rs241033	ENSG00000214401	17	45656617	4e-71	KANSL1-AS1
rs241031	ENSG00000214401	17	45656938	4e-71	KANSL1-AS1
rs17760733	ENSG00000214401	17	45668910	4e-71	KANSL1-AS1
rs17688002	ENSG00000214401	17	45685228	4e-71	KANSL1-AS1
rs17688056	ENSG00000214401	17	45685875	4e-71	KANSL1-AS1
rs17688391	ENSG00000214401	17	45694743	4e-71	KANSL1-AS1
rs17688434	ENSG00000214401	17	45695174	4e-71	KANSL1-AS1
rs1635288	ENSG00000262500	17	45679603	4.38e-71	MAPK8IP1P1
rs10843879	ENSG00000013573	12	31084262	4.43e-71	DDX11
rs413778	ENSG00000214401	17	45639519	4.49e-71	KANSL1-AS1
rs4356315	ENSG00000013573	12	31060801	6.32e-71	DDX11
rs12150547	ENSG00000214401	17	45698180	7.1e-71	KANSL1-AS1
rs1467969	ENSG00000262500	17	45920962	7.53e-71	MAPK8IP1P1
rs1635288	ENSG00000263503	17	45679603	7.53e-71	MAPK8IP1P2
rs422112	ENSG00000214401	17	45650771	7.73e-71	KANSL1-AS1
rs17426106	ENSG00000262500	17	45751569	1.01e-70	MAPK8IP1P1
rs17571739	ENSG00000263503	17	45955549	1.15e-70	MAPK8IP1P2
rs27993	ENSG00000164308	5	97019899	1.16e-70	ERAP2
rs8072451	ENSG00000263503	17	45816350	1.27e-70	MAPK8IP1P2
rs17687667	ENSG00000214401	17	45676733	1.4e-70	KANSL1-AS1
rs6487970	ENSG00000013573	12	31072540	1.57e-70	DDX11
rs453997	ENSG00000214401	17	45649695	1.64e-70	KANSL1-AS1
rs27712	ENSG00000164308	5	97028359	2.17e-70	ERAP2
rs8365	ENSG00000253570	6	32180626	2.27e-70	RNF5P1
rs9896243	ENSG00000262500	17	46748690	2.4e-70	MAPK8IP1P1
rs17563800	ENSG00000263503	17	45740093	2.48e-70	MAPK8IP1P2
rs2608828	ENSG00000163682	4	39452110	4.63e-70	RPL9
rs17575850	ENSG00000263503	17	46067021	4.69e-70	MAPK8IP1P2
rs17688068	ENSG00000214401	17	45686569	4.79e-70	KANSL1-AS1
rs27711	ENSG00000164308	5	97010035	8.82e-70	ERAP2
rs7207373	ENSG00000262500	17	45693346	9.27e-70	MAPK8IP1P1
rs17649553	ENSG00000263503	17	45917282	1.1e-69	MAPK8IP1P2
rs199515	ENSG00000262500	17	46779275	1.18e-69	MAPK8IP1P1
rs17564948	ENSG00000263503	17	45934383	1.23e-69	MAPK8IP1P2
rs34097347	ENSG00000263503	17	45872082	1.42e-69	MAPK8IP1P2
rs17572169	ENSG00000214401	17	45968608	1.75e-69	KANSL1-AS1
rs7207373	ENSG00000263503	17	45693346	2.6e-69	MAPK8IP1P2
rs17572893	ENSG00000214401	17	45986842	2.75e-69	KANSL1-AS1
rs8070723	ENSG00000214401	17	46003698	2.75e-69	KANSL1-AS1
rs17652502	ENSG00000214401	17	46017105	2.75e-69	KANSL1-AS1
rs17659881	ENSG00000214401	17	46080231	2.75e-69	KANSL1-AS1
rs12150672	ENSG00000214401	17	45749271	2.79e-69	KANSL1-AS1
rs17660065	ENSG00000214401	17	46084918	3.16e-69	KANSL1-AS1
rs1078268	ENSG00000214401	17	45998535	3.45e-69	KANSL1-AS1
rs968027	ENSG00000214401	17	45703884	3.72e-69	KANSL1-AS1
rs17563501	ENSG00000214401	17	45724329	3.72e-69	KANSL1-AS1
rs17426106	ENSG00000263503	17	45751569	3.82e-69	MAPK8IP1P2
rs17575556	ENSG00000214401	17	46058461	4.04e-69	KANSL1-AS1
rs11079724	ENSG00000214401	17	45764546	4.18e-69	KANSL1-AS1
rs17573175	ENSG00000214401	17	45993723	4.28e-69	KANSL1-AS1
rs17574824	ENSG00000214401	17	46037741	4.42e-69	KANSL1-AS1
rs17652449	ENSG00000214401	17	46011571	4.59e-69	KANSL1-AS1
rs8080583	ENSG00000214401	17	46085231	5.36e-69	KANSL1-AS1
rs17572361	ENSG00000214401	17	45974643	5.39e-69	KANSL1-AS1
rs2005900	ENSG00000013573	12	31108764	5.47e-69	DDX11
rs17572851	ENSG00000214401	17	45986400	7.09e-69	KANSL1-AS1
rs5760106	ENSG00000099974	22	23908458	8.1e-69	DDTL
rs17426195	ENSG00000214401	17	45755001	8.18e-69	KANSL1-AS1
rs1467969	ENSG00000263503	17	45920962	8.31e-69	MAPK8IP1P2
rs17688944	ENSG00000214401	17	45702053	1.03e-68	KANSL1-AS1
rs17653162	ENSG00000214401	17	46034461	1.05e-68	KANSL1-AS1
rs12150090	ENSG00000214401	17	46038520	1.05e-68	KANSL1-AS1
rs41437445	ENSG00000214401	17	46038872	1.05e-68	KANSL1-AS1
rs199448	ENSG00000214401	17	46731635	1.08e-68	KANSL1-AS1
rs17650872	ENSG00000214401	17	45962150	1.1e-68	KANSL1-AS1
rs11219	ENSG00000013573	12	31104761	1.42e-68	DDX11
rs1076222	ENSG00000214401	17	46032403	1.44e-68	KANSL1-AS1
rs41399444	ENSG00000214401	17	46044103	1.55e-68	KANSL1-AS1
rs17651213	ENSG00000214401	17	45974558	2.05e-68	KANSL1-AS1
rs1105569	ENSG00000214401	17	45716022	2.11e-68	KANSL1-AS1
rs17563787	ENSG00000214401	17	45735886	2.33e-68	KANSL1-AS1
rs12462708	ENSG00000226686	19	37306676	2.46e-68	LINC01535
rs11079729	ENSG00000214401	17	46038203	3.07e-68	KANSL1-AS1
rs17574228	ENSG00000214401	17	46027143	3.53e-68	KANSL1-AS1
rs17563827	ENSG00000214401	17	45740856	5.12e-68	KANSL1-AS1
rs17687571	ENSG00000214401	17	45672644	6.02e-68	KANSL1-AS1
rs4597358	ENSG00000214401	17	46033304	6.08e-68	KANSL1-AS1
rs12369556	ENSG00000180481	12	75379684	7.36e-68	GLIPR1L2
rs4882618	ENSG00000180481	12	75382925	7.36e-68	GLIPR1L2
rs17687849	ENSG00000214401	17	45682353	8.84e-68	KANSL1-AS1
rs17762165	ENSG00000238083	17	45701236	1.23e-67	LRRC37A2
rs17688773	ENSG00000214401	17	45700344	1.28e-67	KANSL1-AS1
rs17762165	ENSG00000214401	17	45701236	1.29e-67	KANSL1-AS1
rs7221390	ENSG00000214401	17	46039584	1.72e-67	KANSL1-AS1
rs17564619	ENSG00000214401	17	45924772	1.85e-67	KANSL1-AS1
rs17649954	ENSG00000214401	17	45924295	1.86e-67	KANSL1-AS1
rs17650063	ENSG00000214401	17	45925189	1.86e-67	KANSL1-AS1
rs17564780	ENSG00000214401	17	45928047	1.86e-67	KANSL1-AS1
rs12150111	ENSG00000214401	17	45936572	1.86e-67	KANSL1-AS1
rs4327091	ENSG00000214401	17	45944351	1.86e-67	KANSL1-AS1
rs17760577	ENSG00000214401	17	45664086	1.94e-67	KANSL1-AS1
rs17691328	ENSG00000214401	17	45878121	2.31e-67	KANSL1-AS1
rs41384744	ENSG00000214401	17	46059704	2.49e-67	KANSL1-AS1
rs241033	ENSG00000238083	17	45656617	2.5e-67	LRRC37A2
rs241031	ENSG00000238083	17	45656938	2.5e-67	LRRC37A2
rs17760733	ENSG00000238083	17	45668910	2.5e-67	LRRC37A2
rs17688002	ENSG00000238083	17	45685228	2.5e-67	LRRC37A2
rs17688056	ENSG00000238083	17	45685875	2.5e-67	LRRC37A2
rs17688391	ENSG00000238083	17	45694743	2.5e-67	LRRC37A2
rs17688434	ENSG00000238083	17	45695174	2.5e-67	LRRC37A2
rs199535	ENSG00000214401	17	46745296	2.85e-67	KANSL1-AS1
rs17689471	ENSG00000214401	17	45815607	2.85e-67	KANSL1-AS1
rs17762769	ENSG00000214401	17	45816037	2.85e-67	KANSL1-AS1
rs17564223	ENSG00000262500	17	45920154	3.3e-67	MAPK8IP1P1
rs12150547	ENSG00000238083	17	45698180	4.1e-67	LRRC37A2
rs17688922	ENSG00000214401	17	45701985	4.14e-67	KANSL1-AS1
rs916793	ENSG00000214401	17	45877320	4.41e-67	KANSL1-AS1
rs17575850	ENSG00000214401	17	46067021	5.17e-67	KANSL1-AS1
rs17763086	ENSG00000214401	17	45828115	5.26e-67	KANSL1-AS1
rs17763533	ENSG00000214401	17	45840824	5.26e-67	KANSL1-AS1
rs4019400	ENSG00000180481	12	75415978	6.35e-67	GLIPR1L2
rs1909968	ENSG00000180481	12	75417231	6.35e-67	GLIPR1L2
rs4394867	ENSG00000180481	12	75418047	6.35e-67	GLIPR1L2
rs17689824	ENSG00000214401	17	45827031	6.4e-67	KANSL1-AS1
rs7135440	ENSG00000180481	12	75402941	6.77e-67	GLIPR1L2
rs6582289	ENSG00000180481	12	75426825	7.02e-67	GLIPR1L2
rs2902662	ENSG00000214401	17	45729559	7.55e-67	KANSL1-AS1
rs17563599	ENSG00000214401	17	45730589	7.55e-67	KANSL1-AS1
rs17687667	ENSG00000238083	17	45676733	8.53e-67	LRRC37A2
rs418891	ENSG00000238083	17	45616172	1.1e-66	LRRC37A2
rs413778	ENSG00000238083	17	45639519	1.12e-66	LRRC37A2
rs7969930	ENSG00000180481	12	75473785	1.14e-66	GLIPR1L2
rs9896243	ENSG00000263503	17	46748690	1.45e-66	MAPK8IP1P2
rs17649641	ENSG00000214401	17	45920006	1.45e-66	KANSL1-AS1
rs453997	ENSG00000238083	17	45649695	1.47e-66	LRRC37A2
rs17689882	ENSG00000214401	17	45829462	1.57e-66	KANSL1-AS1
rs4074462	ENSG00000214401	17	45777862	1.79e-66	KANSL1-AS1
rs41382552	ENSG00000214401	17	46041633	3.05e-66	KANSL1-AS1
rs17650381	ENSG00000214401	17	45935658	4.43e-66	KANSL1-AS1
rs422112	ENSG00000238083	17	45650771	4.92e-66	LRRC37A2
rs17571718	ENSG00000214401	17	45955402	5.75e-66	KANSL1-AS1
rs4277389	ENSG00000214401	17	45818287	6.5e-66	KANSL1-AS1
rs17563800	ENSG00000214401	17	45740093	7.05e-66	KANSL1-AS1
rs1864325	ENSG00000214401	17	45900461	1.1e-65	KANSL1-AS1
rs17564493	ENSG00000214401	17	45924013	1.13e-65	KANSL1-AS1
rs1051446	ENSG00000180481	12	75500334	1.24e-65	GLIPR1L2
rs199515	ENSG00000263503	17	46779275	1.26e-65	MAPK8IP1P2
rs1078268	ENSG00000238083	17	45998535	1.69e-65	LRRC37A2
rs17572851	ENSG00000238083	17	45986400	2.4e-65	LRRC37A2
rs41374248	ENSG00000214401	17	46043076	2.74e-65	KANSL1-AS1
rs17688773	ENSG00000238083	17	45700344	2.81e-65	LRRC37A2
rs17572169	ENSG00000238083	17	45968608	2.84e-65	LRRC37A2
rs17572893	ENSG00000238083	17	45986842	3.03e-65	LRRC37A2
rs8070723	ENSG00000238083	17	46003698	3.03e-65	LRRC37A2
rs17652502	ENSG00000238083	17	46017105	3.03e-65	LRRC37A2
rs17659881	ENSG00000238083	17	46080231	3.03e-65	LRRC37A2
rs17575556	ENSG00000238083	17	46058461	3.72e-65	LRRC37A2
rs11180548	ENSG00000180481	12	75486226	3.92e-65	GLIPR1L2
rs17660065	ENSG00000238083	17	46084918	3.96e-65	LRRC37A2
rs17651213	ENSG00000238083	17	45974558	3.96e-65	LRRC37A2
rs9127	ENSG00000164308	5	97036461	4.02e-65	ERAP2
rs17571739	ENSG00000214401	17	45955549	4.34e-65	KANSL1-AS1
rs17334894	ENSG00000214401	17	45749843	5.45e-65	KANSL1-AS1
rs17652449	ENSG00000238083	17	46011571	6.44e-65	LRRC37A2
rs17564948	ENSG00000214401	17	45934383	7.51e-65	KANSL1-AS1
rs10876450	ENSG00000187534	12	53417250	7.65e-65	PRR13P5
rs17573175	ENSG00000238083	17	45993723	9.38e-65	LRRC37A2
rs11079729	ENSG00000238083	17	46038203	9.79e-65	LRRC37A2
rs17572361	ENSG00000238083	17	45974643	1.12e-64	LRRC37A2
rs41374248	ENSG00000238083	17	46043076	1.22e-64	LRRC37A2
rs11079724	ENSG00000238083	17	45764546	1.29e-64	LRRC37A2
rs968027	ENSG00000238083	17	45703884	1.38e-64	LRRC37A2
rs17563501	ENSG00000238083	17	45724329	1.38e-64	LRRC37A2
rs12150672	ENSG00000238083	17	45749271	1.39e-64	LRRC37A2
rs9646418	ENSG00000198496	17	43348533	1.5e-64	NBR2
rs1002286	ENSG00000099974	22	23915150	1.79e-64	DDTL
rs17688068	ENSG00000238083	17	45686569	2.03e-64	LRRC37A2
rs4793229	ENSG00000198496	17	43340966	2.09e-64	NBR2
rs1076222	ENSG00000238083	17	46032403	2.23e-64	LRRC37A2
rs17574824	ENSG00000238083	17	46037741	2.23e-64	LRRC37A2
rs9646413	ENSG00000198496	17	43348789	2.45e-64	NBR2
rs17653162	ENSG00000238083	17	46034461	2.77e-64	LRRC37A2
rs12150090	ENSG00000238083	17	46038520	2.77e-64	LRRC37A2
rs41437445	ENSG00000238083	17	46038872	2.77e-64	LRRC37A2
rs2608828	ENSG00000237550	4	39452110	2.87e-64	RPL9P9
rs17763086	ENSG00000238083	17	45828115	3.3e-64	LRRC37A2
rs17763533	ENSG00000238083	17	45840824	3.3e-64	LRRC37A2
rs41399444	ENSG00000238083	17	46044103	3.36e-64	LRRC37A2
rs3741496	ENSG00000180481	12	75497473	3.39e-64	GLIPR1L2
rs41384744	ENSG00000238083	17	46059704	3.77e-64	LRRC37A2
rs17687571	ENSG00000238083	17	45672644	4.2e-64	LRRC37A2
rs17689824	ENSG00000238083	17	45827031	4.79e-64	LRRC37A2
rs1105569	ENSG00000238083	17	45716022	5.25e-64	LRRC37A2
rs17760577	ENSG00000238083	17	45664086	6.03e-64	LRRC37A2
rs17649954	ENSG00000238083	17	45924295	6.18e-64	LRRC37A2
rs17650063	ENSG00000238083	17	45925189	6.18e-64	LRRC37A2
rs17564780	ENSG00000238083	17	45928047	6.18e-64	LRRC37A2
rs12150111	ENSG00000238083	17	45936572	6.18e-64	LRRC37A2
rs4327091	ENSG00000238083	17	45944351	6.18e-64	LRRC37A2
rs17689471	ENSG00000238083	17	45815607	6.65e-64	LRRC37A2
rs17762769	ENSG00000238083	17	45816037	6.65e-64	LRRC37A2
rs17564223	ENSG00000263503	17	45920154	7.62e-64	MAPK8IP1P2
rs17574228	ENSG00000238083	17	46027143	7.62e-64	LRRC37A2
rs16940677	ENSG00000214401	17	45834532	7.91e-64	KANSL1-AS1
rs17689882	ENSG00000238083	17	45829462	1.04e-63	LRRC37A2
rs41382552	ENSG00000238083	17	46041633	1.04e-63	LRRC37A2
rs17564619	ENSG00000238083	17	45924772	1.11e-63	LRRC37A2
rs17426195	ENSG00000238083	17	45755001	1.15e-63	LRRC37A2
rs8072451	ENSG00000214401	17	45816350	1.24e-63	KANSL1-AS1
rs17563787	ENSG00000238083	17	45735886	1.39e-63	LRRC37A2
rs17563827	ENSG00000238083	17	45740856	1.41e-63	LRRC37A2
rs17691328	ENSG00000238083	17	45878121	1.56e-63	LRRC37A2
rs17688944	ENSG00000238083	17	45702053	1.64e-63	LRRC37A2
rs17687849	ENSG00000238083	17	45682353	1.76e-63	LRRC37A2
rs17649641	ENSG00000238083	17	45920006	2.4e-63	LRRC37A2
rs17650872	ENSG00000238083	17	45962150	3.15e-63	LRRC37A2
rs916793	ENSG00000238083	17	45877320	3.97e-63	LRRC37A2
rs2202104	ENSG00000180481	12	75413912	4.55e-63	GLIPR1L2
rs2696425	ENSG00000238083	17	45589540	4.81e-63	LRRC37A2
rs17688922	ENSG00000238083	17	45701985	6.6e-63	LRRC37A2
rs2902662	ENSG00000238083	17	45729559	7.18e-63	LRRC37A2
rs17563599	ENSG00000238083	17	45730589	7.18e-63	LRRC37A2
rs6487966	ENSG00000013573	12	31072296	1.68e-62	DDX11
rs2037075	ENSG00000198496	17	43153809	1.7e-62	NBR2
rs34097347	ENSG00000214401	17	45872082	1.84e-62	KANSL1-AS1
rs4277389	ENSG00000238083	17	45818287	2.07e-62	LRRC37A2
rs1864325	ENSG00000238083	17	45900461	2.07e-62	LRRC37A2
rs8176126	ENSG00000198496	17	43107032	2.12e-62	NBR2
rs7974011	ENSG00000180481	12	75477973	2.19e-62	GLIPR1L2
rs1467969	ENSG00000214401	17	45920962	2.91e-62	KANSL1-AS1
rs17649553	ENSG00000214401	17	45917282	2.92e-62	KANSL1-AS1
rs17426106	ENSG00000214401	17	45751569	3.59e-62	KANSL1-AS1
rs17564493	ENSG00000238083	17	45924013	3.62e-62	LRRC37A2
rs8080583	ENSG00000238083	17	46085231	4.85e-62	LRRC37A2
rs4597358	ENSG00000238083	17	46033304	5.48e-62	LRRC37A2
rs4074462	ENSG00000238083	17	45777862	6.58e-62	LRRC37A2
rs7221390	ENSG00000238083	17	46039584	8.49e-62	LRRC37A2
rs9270986	ENSG00000196126	6	32606283	1.03e-61	HLA-DRB1
rs4520874	ENSG00000198496	17	43338154	1.53e-61	NBR2
rs8070085	ENSG00000198496	17	43189967	1.59e-61	NBR2
rs4793197	ENSG00000198496	17	43079885	1.79e-61	NBR2
rs1059307	ENSG00000203875	6	85678170	1.89e-61	SNHG5
rs17571718	ENSG00000238083	17	45955402	2.92e-61	LRRC37A2
rs8072451	ENSG00000238083	17	45816350	5.35e-61	LRRC37A2
rs16940677	ENSG00000238083	17	45834532	7.95e-61	LRRC37A2
rs17649553	ENSG00000238083	17	45917282	1.02e-60	LRRC37A2
rs17571739	ENSG00000238083	17	45955549	1.19e-60	LRRC37A2
rs199515	ENSG00000214401	17	46779275	2.47e-60	KANSL1-AS1
rs17650381	ENSG00000238083	17	45935658	2.87e-60	LRRC37A2
rs17334894	ENSG00000238083	17	45749843	2.88e-60	LRRC37A2
rs199535	ENSG00000238083	17	46745296	2.92e-60	LRRC37A2
rs17564948	ENSG00000238083	17	45934383	5.18e-60	LRRC37A2
rs199448	ENSG00000238083	17	46731635	6.81e-60	LRRC37A2
rs945179	ENSG00000236624	1	45526788	8.47e-60	#N/A
rs17563800	ENSG00000238083	17	45740093	1.04e-59	LRRC37A2
rs4660864	ENSG00000236624	1	45500910	2.15e-59	#N/A
rs9896243	ENSG00000214401	17	46748690	2.78e-59	KANSL1-AS1
rs7207373	ENSG00000214401	17	45693346	4.19e-59	KANSL1-AS1
rs34097347	ENSG00000238083	17	45872082	4.21e-59	LRRC37A2
rs11645860	ENSG00000215030	16	89502807	4.91e-59	RPL13P12
rs7184655	ENSG00000215030	16	89535146	6.58e-59	RPL13P12
rs2356559	ENSG00000236624	1	45515840	6.84e-59	#N/A
rs1635288	ENSG00000214401	17	45679603	9.5e-59	KANSL1-AS1
rs8051680	ENSG00000215030	16	89524417	1.3e-58	RPL13P12
rs2283824	ENSG00000260065	22	26528490	1.53e-58	#N/A
rs4660306	ENSG00000236624	1	45513003	2.03e-58	#N/A
rs17575850	ENSG00000238083	17	46067021	6.14e-58	LRRC37A2
rs2548533	ENSG00000164308	5	96902697	6.74e-58	ERAP2
rs9444352	ENSG00000203875	6	85547817	9.51e-58	SNHG5
rs199452	ENSG00000262500	17	46723974	1.05e-57	MAPK8IP1P1
rs2549797	ENSG00000164308	5	96909814	1.07e-57	ERAP2
rs17564223	ENSG00000214401	17	45920154	1.52e-57	KANSL1-AS1
rs7522705	ENSG00000236624	1	45526628	1.56e-57	#N/A
rs9912203	ENSG00000198496	17	43367777	1.92e-57	NBR2
rs8176318	ENSG00000198496	17	43045257	2.05e-57	NBR2
rs17762165	ENSG00000176681	17	45701236	2.49e-57	LRRC37A
rs1056893	ENSG00000164308	5	96909735	3.04e-57	ERAP2
rs27397	ENSG00000164308	5	97004912	3.76e-57	ERAP2
rs199436	ENSG00000262500	17	46711919	4.07e-57	MAPK8IP1P1
rs963328	ENSG00000198468	1	212864319	5.21e-57	FLVCR1-AS1
rs17426106	ENSG00000238083	17	45751569	7.34e-57	LRRC37A2
rs142167	ENSG00000262500	17	46717868	1.01e-56	MAPK8IP1P1
rs3130284	ENSG00000253570	6	32172710	1.07e-56	RNF5P1
rs7196903	ENSG00000215030	16	89472351	1.15e-56	RPL13P12
rs241033	ENSG00000176681	17	45656617	1.15e-56	LRRC37A
rs241031	ENSG00000176681	17	45656938	1.15e-56	LRRC37A
rs17760733	ENSG00000176681	17	45668910	1.15e-56	LRRC37A
rs17688002	ENSG00000176681	17	45685228	1.15e-56	LRRC37A
rs17688056	ENSG00000176681	17	45685875	1.15e-56	LRRC37A
rs17688391	ENSG00000176681	17	45694743	1.15e-56	LRRC37A
rs17688434	ENSG00000176681	17	45695174	1.15e-56	LRRC37A
rs2815752	ENSG00000227207	1	72346757	1.2e-56	RPL31P12
rs2291773	ENSG00000198468	1	212887688	1.4e-56	FLVCR1-AS1
rs418891	ENSG00000176681	17	45616172	2.26e-56	LRRC37A
rs17631676	ENSG00000262500	17	45472160	2.27e-56	MAPK8IP1P1
rs8067269	ENSG00000198496	17	43083782	2.49e-56	NBR2
rs17687667	ENSG00000176681	17	45676733	2.64e-56	LRRC37A
rs12150547	ENSG00000176681	17	45698180	2.65e-56	LRRC37A
rs413778	ENSG00000176681	17	45639519	3.33e-56	LRRC37A
rs5760176	ENSG00000184674	22	24005875	5.1e-56	#N/A
rs453997	ENSG00000176681	17	45649695	9.41e-56	LRRC37A
rs199436	ENSG00000238083	17	46711919	1.26e-55	LRRC37A2
rs422112	ENSG00000176681	17	45650771	1.3e-55	LRRC37A
rs199452	ENSG00000238083	17	46723974	1.33e-55	LRRC37A2
rs2910787	ENSG00000164308	5	96938519	1.63e-55	ERAP2
rs1467969	ENSG00000238083	17	45920962	1.73e-55	LRRC37A2
rs7105085	ENSG00000166435	11	74858894	2.02e-55	XRRA1
rs199452	ENSG00000263503	17	46723974	2.53e-55	MAPK8IP1P2
rs4630684	ENSG00000267594	19	15782938	2.72e-55	CYP4F24P
rs199436	ENSG00000263503	17	46711919	3.39e-55	MAPK8IP1P2
rs142167	ENSG00000238083	17	46717868	4.47e-55	LRRC37A2
rs1078268	ENSG00000176681	17	45998535	4.63e-55	LRRC37A
rs12709088	ENSG00000215030	16	89563804	7.25e-55	RPL13P12
rs3946526	ENSG00000262500	17	45464290	7.4e-55	MAPK8IP1P1
rs10953513	ENSG00000198632	7	75450410	7.45e-55	#N/A
rs8176198	ENSG00000198496	17	43078520	9.03e-55	NBR2
rs17631676	ENSG00000263503	17	45472160	9.32e-55	MAPK8IP1P2
rs17572893	ENSG00000176681	17	45986842	9.86e-55	LRRC37A
rs8070723	ENSG00000176681	17	46003698	9.86e-55	LRRC37A
rs17652502	ENSG00000176681	17	46017105	9.86e-55	LRRC37A
rs17659881	ENSG00000176681	17	46080231	9.86e-55	LRRC37A
rs142167	ENSG00000263503	17	46717868	1e-54	MAPK8IP1P2
rs17575556	ENSG00000176681	17	46058461	1.08e-54	LRRC37A
rs17652449	ENSG00000176681	17	46011571	1.14e-54	LRRC37A
rs17572169	ENSG00000176681	17	45968608	1.15e-54	LRRC37A
rs41384744	ENSG00000176681	17	46059704	1.17e-54	LRRC37A
rs17688773	ENSG00000176681	17	45700344	1.2e-54	LRRC37A
rs2304683	ENSG00000166435	11	74852032	1.27e-54	XRRA1
rs4944950	ENSG00000166435	11	74770586	1.42e-54	XRRA1
rs7128739	ENSG00000166435	11	74861965	2.06e-54	XRRA1
rs17660065	ENSG00000176681	17	46084918	2.38e-54	LRRC37A
rs17760577	ENSG00000176681	17	45664086	2.46e-54	LRRC37A
rs17688068	ENSG00000176681	17	45686569	2.89e-54	LRRC37A
rs11079729	ENSG00000176681	17	46038203	3.61e-54	LRRC37A
rs41374248	ENSG00000176681	17	46043076	3.74e-54	LRRC37A
rs17572851	ENSG00000176681	17	45986400	3.82e-54	LRRC37A
rs17573175	ENSG00000176681	17	45993723	3.85e-54	LRRC37A
rs3752278	ENSG00000196756	20	38422170	3.9e-54	SNHG17
rs1076222	ENSG00000176681	17	46032403	4.02e-54	LRRC37A
rs17574824	ENSG00000176681	17	46037741	4.19e-54	LRRC37A
rs11079724	ENSG00000176681	17	45764546	5.46e-54	LRRC37A
rs968027	ENSG00000176681	17	45703884	6.25e-54	LRRC37A
rs17563501	ENSG00000176681	17	45724329	6.25e-54	LRRC37A
rs17653162	ENSG00000176681	17	46034461	6.71e-54	LRRC37A
rs12150090	ENSG00000176681	17	46038520	6.71e-54	LRRC37A
rs41437445	ENSG00000176681	17	46038872	6.71e-54	LRRC37A
rs1635288	ENSG00000238083	17	45679603	7.08e-54	LRRC37A2
rs41399444	ENSG00000176681	17	46044103	7.38e-54	LRRC37A
rs12150672	ENSG00000176681	17	45749271	7.8e-54	LRRC37A
rs17687571	ENSG00000176681	17	45672644	9.26e-54	LRRC37A
rs17689471	ENSG00000176681	17	45815607	9.76e-54	LRRC37A
rs17762769	ENSG00000176681	17	45816037	9.76e-54	LRRC37A
rs3946526	ENSG00000263503	17	45464290	9.89e-54	MAPK8IP1P2
rs2696425	ENSG00000176681	17	45589540	1.1e-53	LRRC37A
rs9911630	ENSG00000198496	17	43036325	1.11e-53	NBR2
rs17649954	ENSG00000176681	17	45924295	1.12e-53	LRRC37A
rs17650063	ENSG00000176681	17	45925189	1.12e-53	LRRC37A
rs17564780	ENSG00000176681	17	45928047	1.12e-53	LRRC37A
rs12150111	ENSG00000176681	17	45936572	1.12e-53	LRRC37A
rs4327091	ENSG00000176681	17	45944351	1.12e-53	LRRC37A
rs17687849	ENSG00000176681	17	45682353	1.32e-53	LRRC37A
rs10736426	ENSG00000236624	1	45518681	1.45e-53	#N/A
rs41382552	ENSG00000176681	17	46041633	1.6e-53	LRRC37A
rs17564619	ENSG00000176681	17	45924772	1.67e-53	LRRC37A
rs11015427	ENSG00000233261	10	26962880	2.05e-53	FAM238A
rs9896243	ENSG00000238083	17	46748690	2.1e-53	LRRC37A2
rs17574228	ENSG00000176681	17	46027143	2.1e-53	LRRC37A
rs788350	ENSG00000196756	20	38435993	2.19e-53	SNHG17
rs1105569	ENSG00000176681	17	45716022	2.27e-53	LRRC37A
rs3752280	ENSG00000196756	20	38422361	2.61e-53	SNHG17
rs17649641	ENSG00000176681	17	45920006	2.92e-53	LRRC37A
rs17689824	ENSG00000176681	17	45827031	3.08e-53	LRRC37A
rs199530	ENSG00000238083	17	46759287	3.1e-53	LRRC37A2
rs17651213	ENSG00000176681	17	45974558	3.24e-53	LRRC37A
rs17426195	ENSG00000176681	17	45755001	3.28e-53	LRRC37A
rs17763086	ENSG00000176681	17	45828115	3.28e-53	LRRC37A
rs17763533	ENSG00000176681	17	45840824	3.28e-53	LRRC37A
rs17691328	ENSG00000176681	17	45878121	3.33e-53	LRRC37A
rs916793	ENSG00000176681	17	45877320	3.67e-53	LRRC37A
rs17688944	ENSG00000176681	17	45702053	3.73e-53	LRRC37A
rs17563787	ENSG00000176681	17	45735886	3.89e-53	LRRC37A
rs199530	ENSG00000262500	17	46759287	4.04e-53	MAPK8IP1P1
rs11135484	ENSG00000164308	5	96886185	4.56e-53	ERAP2
rs11209948	ENSG00000227207	1	72346221	4.87e-53	RPL31P12
rs17564223	ENSG00000238083	17	45920154	7.89e-53	LRRC37A2
rs7207373	ENSG00000238083	17	45693346	8.06e-53	LRRC37A2
rs17650872	ENSG00000176681	17	45962150	8.11e-53	LRRC37A
rs13167902	ENSG00000164308	5	96886316	8.17e-53	ERAP2
rs17563827	ENSG00000176681	17	45740856	8.62e-53	LRRC37A
rs5760176	ENSG00000099974	22	24005875	9.21e-53	DDTL
rs16940677	ENSG00000176681	17	45834532	9.74e-53	LRRC37A
rs2274517	ENSG00000124713	6	42964977	1.06e-52	GNMT
rs4431401	ENSG00000203875	6	85479802	1.48e-52	SNHG5
rs17689882	ENSG00000176681	17	45829462	1.55e-52	LRRC37A
rs17572361	ENSG00000176681	17	45974643	1.58e-52	LRRC37A
rs17688922	ENSG00000176681	17	45701985	1.61e-52	LRRC37A
rs2902662	ENSG00000176681	17	45729559	2e-52	LRRC37A
rs17563599	ENSG00000176681	17	45730589	2e-52	LRRC37A
rs1864325	ENSG00000176681	17	45900461	2.05e-52	LRRC37A
rs199515	ENSG00000238083	17	46779275	3.19e-52	LRRC37A2
rs4277389	ENSG00000176681	17	45818287	3.41e-52	LRRC37A
rs3818554	ENSG00000124713	6	42966882	4.23e-52	GNMT
rs8072451	ENSG00000176681	17	45816350	4.38e-52	LRRC37A
rs12356296	ENSG00000233261	10	26961432	4.41e-52	FAM238A
rs11015433	ENSG00000233261	10	26967207	4.41e-52	FAM238A
rs17564493	ENSG00000176681	17	45924013	5.85e-52	LRRC37A
rs799916	ENSG00000198496	17	43091173	6.08e-52	NBR2
rs11015403	ENSG00000233261	10	26942681	8.9e-52	FAM238A
rs10434709	ENSG00000164308	5	96890070	9.21e-52	ERAP2
rs4074462	ENSG00000176681	17	45777862	9.8e-52	LRRC37A
rs758335	ENSG00000240342	16	1961125	1.55e-51	RPS2P5
rs4597358	ENSG00000176681	17	46033304	1.81e-51	LRRC37A
rs1051796	ENSG00000204520	6	31411996	1.82e-51	MICA
rs17571718	ENSG00000176681	17	45955402	2.99e-51	LRRC37A
rs7221390	ENSG00000176681	17	46039584	3.08e-51	LRRC37A
rs10518252	ENSG00000225607	19	15748819	3.42e-51	#N/A
rs17649553	ENSG00000176681	17	45917282	3.59e-51	LRRC37A
rs8080583	ENSG00000176681	17	46085231	3.65e-51	LRRC37A
rs199535	ENSG00000176681	17	46745296	4.8e-51	LRRC37A
rs2608828	ENSG00000230903	4	39452110	5.26e-51	#N/A
rs2278019	ENSG00000164308	5	96889548	6.35e-51	ERAP2
rs3946526	ENSG00000214401	17	45464290	7.18e-51	KANSL1-AS1
rs17571739	ENSG00000176681	17	45955549	9.61e-51	LRRC37A
rs199448	ENSG00000176681	17	46731635	1.15e-50	LRRC37A
rs17334894	ENSG00000176681	17	45749843	1.42e-50	LRRC37A
rs199530	ENSG00000263503	17	46759287	1.75e-50	MAPK8IP1P2
rs17650381	ENSG00000176681	17	45935658	2.09e-50	LRRC37A
rs17564948	ENSG00000176681	17	45934383	2.31e-50	LRRC37A
rs34097347	ENSG00000176681	17	45872082	2.59e-50	LRRC37A
rs12947718	ENSG00000262500	17	45415735	2.98e-50	MAPK8IP1P1
rs1780636	ENSG00000196756	20	38424935	3.18e-50	SNHG17
rs6503727	ENSG00000198496	17	43160842	3.18e-50	NBR2
rs202675	ENSG00000134612	11	49207061	3.73e-50	FOLH1B
rs10944128	ENSG00000203875	6	85471014	4.22e-50	SNHG5
rs10876447	ENSG00000187534	12	53377157	4.76e-50	PRR13P5
rs17631676	ENSG00000214401	17	45472160	5.66e-50	KANSL1-AS1
rs10518253	ENSG00000225607	19	15748902	6.22e-50	#N/A
rs10439494	ENSG00000231245	2	68034279	6.78e-50	C1DP1
rs202712	ENSG00000134612	11	49177372	9.33e-50	FOLH1B
rs199452	ENSG00000214401	17	46723974	1.46e-49	KANSL1-AS1
rs17563800	ENSG00000176681	17	45740093	2.56e-49	LRRC37A
rs2779212	ENSG00000214941	17	15973341	3.26e-49	ZSWIM7
rs199436	ENSG00000214401	17	46711919	4.15e-49	KANSL1-AS1
rs453997	ENSG00000204652	17	45649695	5.45e-49	RPS26P8
rs17687667	ENSG00000204652	17	45676733	7.55e-49	RPS26P8
rs2338050	ENSG00000152726	10	50045189	7.96e-49	#N/A
rs241033	ENSG00000204652	17	45656617	8.43e-49	RPS26P8
rs241031	ENSG00000204652	17	45656938	8.43e-49	RPS26P8
rs17760733	ENSG00000204652	17	45668910	8.43e-49	RPS26P8
rs17688002	ENSG00000204652	17	45685228	8.43e-49	RPS26P8
rs17688056	ENSG00000204652	17	45685875	8.43e-49	RPS26P8
rs17688391	ENSG00000204652	17	45694743	8.43e-49	RPS26P8
rs17688434	ENSG00000204652	17	45695174	8.43e-49	RPS26P8
rs2000467	ENSG00000099974	22	23899346	1.4e-48	DDTL
rs17575850	ENSG00000176681	17	46067021	1.76e-48	LRRC37A
rs2734442	ENSG00000205809	12	10447769	1.86e-48	KLRC2
rs142167	ENSG00000214401	17	46717868	2.26e-48	KANSL1-AS1
rs12947718	ENSG00000263503	17	45415735	2.27e-48	MAPK8IP1P2
rs418891	ENSG00000204652	17	45616172	2.46e-48	RPS26P8
rs413778	ENSG00000204652	17	45639519	2.55e-48	RPS26P8
rs9550117	ENSG00000225760	13	112496588	3.48e-48	LINC00431
rs12150547	ENSG00000204652	17	45698180	4.13e-48	RPS26P8
rs422112	ENSG00000204652	17	45650771	8e-48	RPS26P8
rs2696425	ENSG00000204652	17	45589540	1.51e-47	RPS26P8
rs104664	ENSG00000100376	22	45315973	1.6e-47	FAM118A
rs1467969	ENSG00000176681	17	45920962	1.63e-47	LRRC37A
rs199448	ENSG00000204652	17	46731635	1.65e-47	RPS26P8
rs5751216	ENSG00000100197	22	42112933	2.22e-47	CYP2D6
rs10734834	ENSG00000205809	12	10488385	3.46e-47	KLRC2
rs17762165	ENSG00000204652	17	45701236	3.66e-47	RPS26P8
rs11170516	ENSG00000187534	12	53358908	4.81e-47	PRR13P5
rs17426106	ENSG00000176681	17	45751569	4.85e-47	LRRC37A
rs17575556	ENSG00000204652	17	46058461	6.07e-47	RPS26P8
rs17572169	ENSG00000204652	17	45968608	6.08e-47	RPS26P8
rs1105569	ENSG00000204652	17	45716022	7.9e-47	RPS26P8
rs17573175	ENSG00000204652	17	45993723	8.04e-47	RPS26P8
rs17572893	ENSG00000204652	17	45986842	8.94e-47	RPS26P8
rs8070723	ENSG00000204652	17	46003698	8.94e-47	RPS26P8
rs17652502	ENSG00000204652	17	46017105	8.94e-47	RPS26P8
rs17659881	ENSG00000204652	17	46080231	8.94e-47	RPS26P8
rs17652449	ENSG00000204652	17	46011571	9.68e-47	RPS26P8
rs17574824	ENSG00000204652	17	46037741	1.04e-46	RPS26P8
rs17572361	ENSG00000204652	17	45974643	1.07e-46	RPS26P8
rs12577127	ENSG00000166435	11	75002963	1.23e-46	XRRA1
rs17688773	ENSG00000204652	17	45700344	1.3e-46	RPS26P8
rs17687571	ENSG00000204652	17	45672644	1.43e-46	RPS26P8
rs41399444	ENSG00000204652	17	46044103	1.45e-46	RPS26P8
rs12150672	ENSG00000204652	17	45749271	1.51e-46	RPS26P8
rs41382552	ENSG00000204652	17	46041633	1.56e-46	RPS26P8
rs17572851	ENSG00000204652	17	45986400	1.71e-46	RPS26P8
rs3827393	ENSG00000100376	22	45340272	1.92e-46	FAM118A
rs17563827	ENSG00000204652	17	45740856	1.96e-46	RPS26P8
rs17688944	ENSG00000204652	17	45702053	1.97e-46	RPS26P8
rs17651213	ENSG00000204652	17	45974558	2.08e-46	RPS26P8
rs17653162	ENSG00000204652	17	46034461	2.13e-46	RPS26P8
rs12150090	ENSG00000204652	17	46038520	2.13e-46	RPS26P8
rs41437445	ENSG00000204652	17	46038872	2.13e-46	RPS26P8
rs968027	ENSG00000204652	17	45703884	2.31e-46	RPS26P8
rs17563501	ENSG00000204652	17	45724329	2.31e-46	RPS26P8
rs11079724	ENSG00000204652	17	45764546	2.87e-46	RPS26P8
rs1078268	ENSG00000204652	17	45998535	2.93e-46	RPS26P8
rs6006992	ENSG00000100376	22	45346879	2.98e-46	FAM118A
rs1076222	ENSG00000204652	17	46032403	3.2e-46	RPS26P8
rs17687849	ENSG00000204652	17	45682353	3.83e-46	RPS26P8
rs17631676	ENSG00000238083	17	45472160	4.53e-46	LRRC37A2
rs17660065	ENSG00000204652	17	46084918	4.84e-46	RPS26P8
rs11079729	ENSG00000204652	17	46038203	5.26e-46	RPS26P8
rs199530	ENSG00000214401	17	46759287	5.54e-46	KANSL1-AS1
rs17650872	ENSG00000204652	17	45962150	6.95e-46	RPS26P8
rs17689882	ENSG00000204652	17	45829462	7.51e-46	RPS26P8
rs17760577	ENSG00000204652	17	45664086	7.81e-46	RPS26P8
rs17689824	ENSG00000204652	17	45827031	8.12e-46	RPS26P8
rs17564619	ENSG00000204652	17	45924772	8.2e-46	RPS26P8
rs9550122	ENSG00000225760	13	112531231	9.24e-46	LINC00431
rs17563787	ENSG00000204652	17	45735886	9.57e-46	RPS26P8
rs916793	ENSG00000204652	17	45877320	1.08e-45	RPS26P8
rs387642	ENSG00000204644	6	29677857	1.09e-45	ZFP57
rs8080583	ENSG00000204652	17	46085231	1.11e-45	RPS26P8
rs11085981	ENSG00000267594	19	15732156	1.17e-45	CYP4F24P
rs17649954	ENSG00000204652	17	45924295	1.17e-45	RPS26P8
rs17650063	ENSG00000204652	17	45925189	1.17e-45	RPS26P8
rs17564780	ENSG00000204652	17	45928047	1.17e-45	RPS26P8
rs12150111	ENSG00000204652	17	45936572	1.17e-45	RPS26P8
rs4327091	ENSG00000204652	17	45944351	1.17e-45	RPS26P8
rs4597358	ENSG00000204652	17	46033304	1.21e-45	RPS26P8
rs17574228	ENSG00000204652	17	46027143	1.22e-45	RPS26P8
rs7257304	ENSG00000267594	19	15752213	1.66e-45	CYP4F24P
rs8112713	ENSG00000267594	19	15770941	1.66e-45	CYP4F24P
rs1465708	ENSG00000267594	19	15775732	1.66e-45	CYP4F24P
rs1965765	ENSG00000267594	19	15775755	1.66e-45	CYP4F24P
rs17763086	ENSG00000204652	17	45828115	1.7e-45	RPS26P8
rs17763533	ENSG00000204652	17	45840824	1.7e-45	RPS26P8
rs17689471	ENSG00000204652	17	45815607	1.71e-45	RPS26P8
rs17762769	ENSG00000204652	17	45816037	1.71e-45	RPS26P8
rs17688922	ENSG00000204652	17	45701985	2.07e-45	RPS26P8
rs2902662	ENSG00000204652	17	45729559	2.19e-45	RPS26P8
rs17563599	ENSG00000204652	17	45730589	2.19e-45	RPS26P8
rs7221390	ENSG00000204652	17	46039584	2.55e-45	RPS26P8
rs4277389	ENSG00000204652	17	45818287	2.66e-45	RPS26P8
rs7139689	ENSG00000225760	13	112556986	2.67e-45	LINC00431
rs17691328	ENSG00000204652	17	45878121	3.14e-45	RPS26P8
rs8101610	ENSG00000226686	19	37566604	3.68e-45	LINC01535
rs41384744	ENSG00000204652	17	46059704	3.71e-45	RPS26P8
rs133340	ENSG00000100197	22	42021683	4.19e-45	CYP2D6
rs12947718	ENSG00000214401	17	45415735	4.21e-45	KANSL1-AS1
rs17426195	ENSG00000204652	17	45755001	5.31e-45	RPS26P8
rs17688068	ENSG00000204652	17	45686569	5.68e-45	RPS26P8
rs9577810	ENSG00000225760	13	112570075	6.6e-45	LINC00431
rs9577814	ENSG00000225760	13	112571401	6.6e-45	LINC00431
rs1569413	ENSG00000100376	22	45360201	6.6e-45	FAM118A
rs17564223	ENSG00000176681	17	45920154	8.21e-45	LRRC37A
rs16940677	ENSG00000204652	17	45834532	8.57e-45	RPS26P8
rs10518251	ENSG00000267594	19	15740451	1.03e-44	CYP4F24P
rs9896243	ENSG00000176681	17	46748690	1.16e-44	LRRC37A
rs9549540	ENSG00000225760	13	112545562	1.2e-44	LINC00431
rs17649641	ENSG00000204652	17	45920006	1.22e-44	RPS26P8
rs5765272	ENSG00000100376	22	45352020	1.26e-44	FAM118A
rs1864325	ENSG00000204652	17	45900461	1.5e-44	RPS26P8
rs7339052	ENSG00000225760	13	112571094	1.64e-44	LINC00431
rs35153242	ENSG00000226686	19	37660841	1.83e-44	LINC01535
rs129857	ENSG00000100197	22	42003682	1.85e-44	CYP2D6
rs1167827	ENSG00000198632	7	75533848	1.86e-44	#N/A
rs4074462	ENSG00000204652	17	45777862	1.89e-44	RPS26P8
rs199515	ENSG00000176681	17	46779275	2.01e-44	LRRC37A
rs2211443	ENSG00000233261	10	26966247	2.08e-44	FAM238A
rs17650381	ENSG00000204652	17	45935658	2.18e-44	RPS26P8
rs1635288	ENSG00000176681	17	45679603	2.22e-44	LRRC37A
rs1230358	ENSG00000164308	5	96876037	2.6e-44	ERAP2
rs11666521	ENSG00000267594	19	15750862	2.65e-44	CYP4F24P
rs1635288	ENSG00000204652	17	45679603	2.67e-44	RPS26P8
rs11015418	ENSG00000233261	10	26952851	3.43e-44	FAM238A
rs17575850	ENSG00000204652	17	46067021	3.71e-44	RPS26P8
rs17571718	ENSG00000204652	17	45955402	4.03e-44	RPS26P8
rs17564493	ENSG00000204652	17	45924013	5.96e-44	RPS26P8
rs8072451	ENSG00000204652	17	45816350	7.03e-44	RPS26P8
rs199535	ENSG00000204652	17	46745296	7.47e-44	RPS26P8
rs17571739	ENSG00000204652	17	45955549	7.79e-44	RPS26P8
rs17426106	ENSG00000204652	17	45751569	8.87e-44	RPS26P8
rs1063392	ENSG00000100197	22	42058946	8.9e-44	CYP2D6
rs7957375	ENSG00000205809	12	10444121	8.9e-44	KLRC2
rs2389803	ENSG00000229450	4	119472356	9.6e-44	#N/A
rs1480931	ENSG00000229450	4	119474654	9.6e-44	#N/A
rs12508504	ENSG00000229450	4	119489452	1.32e-43	#N/A
rs7198064	ENSG00000197253	16	1222472	1.36e-43	TPSB2
rs3946526	ENSG00000238083	17	45464290	1.63e-43	LRRC37A2
rs7207373	ENSG00000204652	17	45693346	1.69e-43	RPS26P8
rs41374248	ENSG00000204652	17	46043076	2.15e-43	RPS26P8
rs4623941	ENSG00000180481	12	75373561	2.21e-43	GLIPR1L2
rs220219	ENSG00000237232	21	42024305	2.21e-43	ZNF295-AS1
rs1739646	ENSG00000196756	20	38408937	2.27e-43	SNHG17
rs7207373	ENSG00000176681	17	45693346	2.36e-43	LRRC37A
rs728010	ENSG00000205809	12	10400668	2.4e-43	KLRC2
rs6519301	ENSG00000100197	22	41989963	3.01e-43	CYP2D6
rs1467969	ENSG00000204652	17	45920962	3.02e-43	RPS26P8
rs4907533	ENSG00000225760	13	112497027	3.47e-43	LINC00431
rs17649553	ENSG00000204652	17	45917282	3.98e-43	RPS26P8
rs17564948	ENSG00000204652	17	45934383	5.41e-43	RPS26P8
rs133335	ENSG00000100197	22	42020052	5.76e-43	CYP2D6
rs11098514	ENSG00000229450	4	119396219	5.87e-43	#N/A
rs199498	ENSG00000262500	17	46788237	6.54e-43	MAPK8IP1P1
rs17698176	ENSG00000260075	17	46742229	7.51e-43	NSFP1
rs17305823	ENSG00000226686	19	37644145	7.94e-43	LINC01535
rs17334894	ENSG00000204652	17	45749843	1.13e-42	RPS26P8
rs4309825	ENSG00000229450	4	119393726	1.14e-42	#N/A
rs10829147	ENSG00000233261	10	26963090	1.34e-42	FAM238A
rs2285583	ENSG00000214941	17	16064829	1.95e-42	ZSWIM7
rs9896243	ENSG00000204652	17	46748690	2.15e-42	RPS26P8
rs1185888	ENSG00000239335	12	66167099	2.24e-42	LLPH-AS1
rs3785628	ENSG00000214941	17	16067368	2.9e-42	ZSWIM7
rs7955196	ENSG00000205809	12	10401475	3.15e-42	KLRC2
rs9993199	ENSG00000229450	4	119471718	3.15e-42	#N/A
rs3763236	ENSG00000124713	6	42934770	3.3e-42	GNMT
rs10413997	ENSG00000267594	19	15751726	3.78e-42	CYP4F24P
rs10006706	ENSG00000229450	4	119487997	3.93e-42	#N/A
rs10197378	ENSG00000189350	2	28958241	5.23e-42	TOGARAM2
rs4374175	ENSG00000260565	16	2666632	5.95e-42	ERVK13-1
rs4786313	ENSG00000260565	16	2661864	7.6e-42	ERVK13-1
rs34097347	ENSG00000204652	17	45872082	7.73e-42	RPS26P8
rs2870783	ENSG00000239335	12	66092543	8.22e-42	LLPH-AS1
rs6848389	ENSG00000229450	4	119481467	8.24e-42	#N/A
rs9353327	ENSG00000203875	6	85684348	8.43e-42	SNHG5
rs4792709	ENSG00000214941	17	15989127	1.18e-41	ZSWIM7
rs2338050	ENSG00000099290	10	50045189	1.23e-41	WASHC2A
rs11870608	ENSG00000214941	17	16122356	1.25e-41	ZSWIM7
rs9344542	ENSG00000203875	6	85684187	1.3e-41	SNHG5
rs1615251	ENSG00000176998	6	29777984	1.63e-41	HCG4
rs136610	ENSG00000100376	22	45398332	1.79e-41	FAM118A
rs5765327	ENSG00000100376	22	45405045	1.79e-41	FAM118A
rs12510138	ENSG00000229450	4	119502780	1.86e-41	#N/A
rs4283228	ENSG00000260565	16	2666434	2.07e-41	ERVK13-1
rs2856249	ENSG00000246174	11	78153133	2.39e-41	KCTD21-AS1
rs199498	ENSG00000263503	17	46788237	2.44e-41	MAPK8IP1P2
rs2475792	ENSG00000203875	6	85682384	2.48e-41	SNHG5
rs3764557	ENSG00000267594	19	15759436	2.62e-41	CYP4F24P
rs3785632	ENSG00000214941	17	16042294	2.82e-41	ZSWIM7
rs977978	ENSG00000246174	11	78154890	3.11e-41	KCTD21-AS1
rs2015353	ENSG00000214941	17	15969961	3.28e-41	ZSWIM7
rs1677626	ENSG00000228716	5	80653626	5.7e-41	DHFR
rs12548278	ENSG00000034239	8	48783216	6.27e-41	EFCAB1
rs1127155	ENSG00000165171	7	73832131	7.68e-41	METTL27
rs199515	ENSG00000204652	17	46779275	7.77e-41	RPS26P8
rs6754817	ENSG00000228389	2	171806884	7.79e-41	#N/A
rs18059	ENSG00000164308	5	97016364	9.01e-41	ERAP2
rs836823	ENSG00000228716	5	80647895	1.01e-40	DHFR
rs1382540	ENSG00000228716	5	80656346	1.01e-40	DHFR
rs17563800	ENSG00000204652	17	45740093	1.13e-40	RPS26P8
rs2324142	ENSG00000214941	17	16137992	1.21e-40	ZSWIM7
rs312918	ENSG00000228389	2	171713077	1.22e-40	#N/A
rs10899440	ENSG00000246174	11	78114229	1.7e-40	KCTD21-AS1
rs1643650	ENSG00000228716	5	80644324	1.74e-40	DHFR
rs7314535	ENSG00000111671	12	6900044	1.83e-40	SPSB2
rs1173419	ENSG00000203875	6	85692445	1.85e-40	SNHG5
rs710415	ENSG00000111671	12	6913959	2.11e-40	SPSB2
rs4717821	ENSG00000165171	7	73826663	2.6e-40	METTL27
rs4974078	ENSG00000197582	3	48971953	2.75e-40	GPX1P1
rs3117032	ENSG00000224557	6	33120815	2.98e-40	HLA-DPB2
rs1057077	ENSG00000111671	12	6912921	3.31e-40	SPSB2
rs10425657	ENSG00000267594	19	15774758	3.41e-40	CYP4F24P
rs199452	ENSG00000176681	17	46723974	3.91e-40	LRRC37A
rs4419827	ENSG00000253716	8	143280924	4.01e-40	MINCR
rs10789340	ENSG00000227207	1	72474590	4.56e-40	RPL31P12
rs6032530	ENSG00000124116	20	45783824	4.72e-40	WFDC3
rs199436	ENSG00000176681	17	46711919	4.86e-40	LRRC37A
rs11316	ENSG00000165171	7	73832225	5.31e-40	METTL27
rs142167	ENSG00000176681	17	46717868	6.22e-40	LRRC37A
rs1168765	ENSG00000239335	12	66119331	7.29e-40	LLPH-AS1
rs7132019	ENSG00000111671	12	6882958	7.39e-40	SPSB2
rs136611	ENSG00000100376	22	45398403	7.85e-40	FAM118A
rs8629	ENSG00000165171	7	73831189	7.91e-40	METTL27
rs12947718	ENSG00000238083	17	45415735	9.6e-40	LRRC37A2
rs1047334	ENSG00000109047	17	9911870	1.26e-39	RCVRN
rs1047339	ENSG00000109047	17	9912094	1.26e-39	RCVRN
rs2138348	ENSG00000228389	2	171701662	1.54e-39	#N/A
rs17564223	ENSG00000204652	17	45920154	1.72e-39	RPS26P8
rs7896781	ENSG00000233261	10	26966822	1.73e-39	FAM238A
rs10793285	ENSG00000246174	11	78100150	1.92e-39	KCTD21-AS1
rs6955367	ENSG00000085514	7	100363571	2.15e-39	PILRA
rs1018885	ENSG00000259954	16	27587818	2.18e-39	IL21R-AS1
rs1002286	ENSG00000184674	22	23915150	2.33e-39	#N/A
rs12315364	ENSG00000111671	12	6900106	2.33e-39	SPSB2
rs9268853	ENSG00000229391	6	32461866	2.33e-39	HLA-DRB6
rs9268858	ENSG00000229391	6	32461981	2.33e-39	HLA-DRB6
rs2283797	ENSG00000228050	22	21960940	2.42e-39	TOP3BP1
rs1856007	ENSG00000237636	13	19298264	2.87e-39	ANKRD26P3
rs2210897	ENSG00000237636	13	19298664	2.87e-39	ANKRD26P3
rs1806658	ENSG00000237636	13	19309532	2.87e-39	ANKRD26P3
rs4771088	ENSG00000237636	13	19326137	2.87e-39	ANKRD26P3
rs1977704	ENSG00000237636	13	19332282	2.87e-39	ANKRD26P3
rs1546505	ENSG00000229450	4	119320069	2.92e-39	#N/A
rs1173416	ENSG00000203875	6	85706095	3.87e-39	SNHG5
rs7955412	ENSG00000111671	12	6889207	4.03e-39	SPSB2
rs2664529	ENSG00000124116	20	45774230	4.46e-39	WFDC3
rs1010740	ENSG00000229450	4	119542254	4.55e-39	#N/A
rs4793213	ENSG00000198496	17	43155084	4.82e-39	NBR2
rs12581394	ENSG00000180481	12	75311801	4.91e-39	GLIPR1L2
rs1383532	ENSG00000229450	4	119513249	5.73e-39	#N/A
rs10793282	ENSG00000246174	11	78094190	6.37e-39	KCTD21-AS1
rs17631676	ENSG00000176681	17	45472160	7.91e-39	LRRC37A
rs1554166	ENSG00000228389	2	171685099	9.04e-39	#N/A
rs3736115	ENSG00000229450	4	119567548	1.04e-38	#N/A
rs6949053	ENSG00000165171	7	73855607	1.39e-38	METTL27
rs199530	ENSG00000176681	17	46759287	1.43e-38	LRRC37A
rs9512526	ENSG00000237636	13	19307123	1.51e-38	ANKRD26P3
rs3759352	ENSG00000111671	12	6902891	1.84e-38	SPSB2
rs4355658	ENSG00000165171	7	73811362	1.94e-38	METTL27
rs4717112	ENSG00000165171	7	73851087	2.08e-38	METTL27
rs1650665	ENSG00000228716	5	80666759	2.58e-38	DHFR
rs3129286	ENSG00000224557	6	33121419	2.76e-38	HLA-DPB2
rs3177567	ENSG00000109047	17	9913314	2.92e-38	RCVRN
rs12692973	ENSG00000228389	2	171785547	3.23e-38	#N/A
rs3768543	ENSG00000235655	1	226066225	3.66e-38	H3F3AP4
rs4808377	ENSG00000267594	19	15783704	3.87e-38	CYP4F24P
rs7575344	ENSG00000231245	2	68073295	4.38e-38	C1DP1
rs11123172	ENSG00000189223	2	113226726	4.54e-38	PAX8-AS1
rs1636980	ENSG00000085514	7	100341241	4.91e-38	PILRA
rs312924	ENSG00000228389	2	171707511	5.11e-38	#N/A
rs9577820	ENSG00000225760	13	112593947	5.69e-38	LINC00431
rs1650653	ENSG00000228716	5	80669438	7.77e-38	DHFR
rs6499560	ENSG00000257017	16	72113767	9.55e-38	HP
rs3770452	ENSG00000228389	2	171812172	9.74e-38	#N/A
rs6032532	ENSG00000124116	20	45784771	9.74e-38	WFDC3
rs1552095	ENSG00000229450	4	119539151	1e-37	#N/A
rs10017335	ENSG00000229450	4	119460368	1.17e-37	#N/A
rs13128602	ENSG00000229450	4	119538211	1.2e-37	#N/A
rs7699064	ENSG00000229450	4	119507154	1.24e-37	#N/A
rs2863243	ENSG00000189223	2	113231690	1.28e-37	PAX8-AS1
rs652018	ENSG00000237636	13	19287677	1.32e-37	ANKRD26P3
rs7993043	ENSG00000237636	13	19321165	1.32e-37	ANKRD26P3
rs1677703	ENSG00000228716	5	80661918	1.56e-37	DHFR
rs17050695	ENSG00000229450	4	119568372	1.93e-37	#N/A
rs11098524	ENSG00000229450	4	119468877	2.11e-37	#N/A
rs7341507	ENSG00000085514	7	100353692	2.24e-37	PILRA
rs10019674	ENSG00000229450	4	119522334	2.39e-37	#N/A
rs10173112	ENSG00000144115	2	88163636	2.49e-37	THNSL2
rs7199329	ENSG00000259954	16	27580019	2.7e-37	IL21R-AS1
rs6835635	ENSG00000229450	4	119537712	2.76e-37	#N/A
rs10849538	ENSG00000111671	12	6905443	3.02e-37	SPSB2
rs7135238	ENSG00000205809	12	10479163	3.99e-37	KLRC2
rs12445873	ENSG00000259954	16	27462893	4.64e-37	IL21R-AS1
rs232081	ENSG00000259954	16	27517859	4.66e-37	IL21R-AS1
rs3946526	ENSG00000176681	17	45464290	4.75e-37	LRRC37A
rs232079	ENSG00000259954	16	27511987	5.26e-37	IL21R-AS1
rs7002559	ENSG00000253716	8	143311289	5.33e-37	MINCR
rs9272346	ENSG00000196735	6	32636595	6.42e-37	HLA-DQA1
rs6032545	ENSG00000124116	20	45794066	7.25e-37	WFDC3
rs7985257	ENSG00000237636	13	19315857	7.43e-37	ANKRD26P3
rs7975661	ENSG00000180481	12	75302650	9.26e-37	GLIPR1L2
rs232057	ENSG00000259954	16	27476873	9.33e-37	IL21R-AS1
rs7198785	ENSG00000259954	16	27546428	1.55e-36	IL21R-AS1
rs7204244	ENSG00000259954	16	27554638	1.55e-36	IL21R-AS1
rs4787967	ENSG00000259954	16	27547238	1.56e-36	IL21R-AS1
rs1628627	ENSG00000228716	5	80671443	1.73e-36	DHFR
rs7386102	ENSG00000253716	8	143300022	1.79e-36	MINCR
rs567289	ENSG00000037474	5	6612351	1.95e-36	NSUN2
rs12747074	ENSG00000263535	1	65220315	2.17e-36	AK4P1
rs4701742	ENSG00000037474	5	6613714	2.48e-36	NSUN2
rs232075	ENSG00000259954	16	27504430	2.6e-36	IL21R-AS1
rs10410357	ENSG00000267594	19	15689521	4.03e-36	CYP4F24P
rs4820571	ENSG00000099974	22	23900786	4.58e-36	DDTL
rs11130214	ENSG00000197582	3	49698313	4.73e-36	GPX1P1
rs256733	ENSG00000226686	19	37384729	5.15e-36	LINC01535
rs3117295	ENSG00000204644	6	29685600	6.64e-36	ZFP57
rs12259813	ENSG00000233261	10	26967533	8.05e-36	FAM238A
rs3749237	ENSG00000197582	3	49732599	1.01e-35	GPX1P1
rs12925626	ENSG00000259954	16	27465227	1.01e-35	IL21R-AS1
rs8055845	ENSG00000259954	16	27583104	1.02e-35	IL21R-AS1
rs2897262	ENSG00000228716	5	80666857	1.03e-35	DHFR
rs756440	ENSG00000224557	6	33154554	1.04e-35	HLA-DPB2
rs11135482	ENSG00000164308	5	96885722	1.14e-35	ERAP2
rs4359651	ENSG00000144115	2	88165321	1.17e-35	THNSL2
rs4103004	ENSG00000163576	3	20001342	1.72e-35	EFHB
rs9551303	ENSG00000237636	13	19268392	1.86e-35	ANKRD26P3
rs2291542	ENSG00000197582	3	49714152	2.11e-35	GPX1P1
rs11650121	ENSG00000141519	17	80045981	2.78e-35	CCDC40
rs2226955	ENSG00000111671	12	6856030	3.29e-35	SPSB2
rs204999	ENSG00000253570	6	32142202	3.33e-35	RNF5P1
rs964733	ENSG00000226784	10	97420424	3.95e-35	PGAM4
rs199498	ENSG00000238083	17	46788237	4.31e-35	LRRC37A2
rs7845253	ENSG00000253716	8	143317166	5.45e-35	MINCR
rs8109103	ENSG00000226686	19	37503209	5.56e-35	LINC01535
rs3135365	ENSG00000198502	6	32421478	6.22e-35	HLA-DRB5
rs2842613	ENSG00000203875	6	85595984	6.89e-35	SNHG5
rs10475338	ENSG00000037474	5	6618073	7.18e-35	NSUN2
rs3129063	ENSG00000204644	6	29677836	8.88e-35	ZFP57
rs17707446	ENSG00000226686	19	37092140	1.27e-34	LINC01535
rs12947718	ENSG00000176681	17	45415735	1.36e-34	LRRC37A
rs5751770	ENSG00000099984	22	23910655	1.39e-34	GSTT2
rs3129249	ENSG00000224557	6	33141779	1.39e-34	HLA-DPB2
rs12581416	ENSG00000180481	12	75311761	1.52e-34	GLIPR1L2
rs199452	ENSG00000204652	17	46723974	1.54e-34	RPS26P8
rs199498	ENSG00000214401	17	46788237	1.89e-34	KANSL1-AS1
rs3130048	ENSG00000253570	6	31645962	2.29e-34	RNF5P1
rs9986447	ENSG00000124713	6	42975041	4.88e-34	GNMT
rs2523408	ENSG00000176998	6	29810332	5.17e-34	HCG4
rs7332299	ENSG00000237636	13	19287763	5.25e-34	ANKRD26P3
rs2154594	ENSG00000099984	22	23911868	6.77e-34	GSTT2
rs11180460	ENSG00000180481	12	75322498	6.79e-34	GLIPR1L2
rs199436	ENSG00000204652	17	46711919	6.94e-34	RPS26P8
rs12505735	ENSG00000229450	4	119611801	7.47e-34	#N/A
rs390409	ENSG00000124116	20	45752976	8.11e-34	WFDC3
rs2484355	ENSG00000203875	6	85684685	8.56e-34	SNHG5
rs4820571	ENSG00000184674	22	23900786	8.79e-34	#N/A
rs9991959	ENSG00000229450	4	119332618	9.8e-34	#N/A
rs10213554	ENSG00000229450	4	119339630	9.8e-34	#N/A
rs142167	ENSG00000204652	17	46717868	1.01e-33	RPS26P8
rs720201	ENSG00000237651	2	61149328	1.07e-33	C2orf74
rs11085969	ENSG00000267594	19	15681736	1.23e-33	CYP4F24P
rs4808379	ENSG00000267594	19	15794192	1.66e-33	CYP4F24P
rs2240243	ENSG00000257017	16	72103662	1.68e-33	HP
rs376206	ENSG00000124116	20	45748400	1.79e-33	WFDC3
rs462145	ENSG00000124116	20	45749572	1.79e-33	WFDC3
rs6724300	ENSG00000240935	2	86899127	2.26e-33	PLGLA
rs5758660	ENSG00000100197	22	42227712	2.68e-33	CYP2D6
rs6941212	ENSG00000124713	6	42948182	2.75e-33	GNMT
rs8051882	ENSG00000257017	16	72108173	3.22e-33	HP
rs134902	ENSG00000100197	22	42287991	3.46e-33	CYP2D6
rs28535956	ENSG00000229450	4	119615703	3.88e-33	#N/A
rs28578366	ENSG00000229450	4	119615750	3.88e-33	#N/A
rs758335	ENSG00000189343	16	1961125	4.72e-33	RPS2P46
rs10112966	ENSG00000147813	8	143601764	5.53e-33	NAPRT
rs7742201	ENSG00000203875	6	85723212	6.33e-33	SNHG5
rs5758659	ENSG00000100197	22	42225997	6.84e-33	CYP2D6
rs517078	ENSG00000184984	15	33985076	7.1e-33	CHRM5
rs3826360	ENSG00000214941	17	16006972	7.63e-33	ZSWIM7
rs2387715	ENSG00000168903	5	180934266	7.82e-33	BTNL3
rs457153	ENSG00000124116	20	45732852	7.92e-33	WFDC3
rs467129	ENSG00000124116	20	45743266	7.92e-33	WFDC3
rs459681	ENSG00000124116	20	45743366	7.92e-33	WFDC3
rs1980025	ENSG00000229450	4	119331651	8.53e-33	#N/A
rs6677191	ENSG00000263535	1	65222778	1.02e-32	AK4P1
rs1179037	ENSG00000148290	9	133371633	1.14e-32	SURF1
rs2838864	ENSG00000223768	21	45291559	1.15e-32	LINC00205
rs4630684	ENSG00000225607	19	15782938	1.15e-32	#N/A
rs8038713	ENSG00000184984	15	33984788	1.49e-32	CHRM5
rs11944880	ENSG00000229450	4	119238179	1.61e-32	#N/A
rs13435802	ENSG00000229450	4	119256805	1.61e-32	#N/A
rs3207090	ENSG00000198468	1	212895253	1.67e-32	FLVCR1-AS1
rs178816	ENSG00000214941	17	16189588	2.4e-32	ZSWIM7
rs7783550	ENSG00000085514	7	100390182	2.72e-32	PILRA
rs462202	ENSG00000124116	20	45742807	2.93e-32	WFDC3
rs1386504	ENSG00000124116	20	45722876	3.11e-32	WFDC3
rs2530005	ENSG00000233327	17	18645105	3.45e-32	USP32P2
rs2779211	ENSG00000214941	17	15972621	4.13e-32	ZSWIM7
rs3900792	ENSG00000085514	7	100406954	4.36e-32	PILRA
rs10491104	ENSG00000214941	17	15981247	4.7e-32	ZSWIM7
rs8042464	ENSG00000259785	15	82173195	4.71e-32	#N/A
rs5760106	ENSG00000099984	22	23908458	5.17e-32	GSTT2
rs13380317	ENSG00000259785	15	82214449	5.8e-32	#N/A
rs5996094	ENSG00000100197	22	41951056	6.28e-32	CYP2D6
rs1000215	ENSG00000085514	7	100406920	6.41e-32	PILRA
rs4787978	ENSG00000259954	16	27606690	6.99e-32	IL21R-AS1
rs11249756	ENSG00000168903	5	181028372	7.85e-32	BTNL3
rs1685119	ENSG00000184984	15	33984852	8.56e-32	CHRM5
rs3812133	ENSG00000203875	6	85644693	8.61e-32	SNHG5
rs4296866	ENSG00000203875	6	85570019	9.25e-32	SNHG5
rs1079533	ENSG00000214941	17	16046884	9.88e-32	ZSWIM7
rs3785631	ENSG00000214941	17	16042632	1.05e-31	ZSWIM7
rs10518300	ENSG00000229450	4	119328344	1.08e-31	#N/A
rs8076864	ENSG00000214941	17	16032956	1.11e-31	ZSWIM7
rs7026635	ENSG00000226752	9	120787749	1.23e-31	CUTALP
rs12374467	ENSG00000037474	5	6609026	1.39e-31	NSUN2
rs199530	ENSG00000204652	17	46759287	1.55e-31	RPS26P8
rs4792721	ENSG00000214941	17	16103513	1.77e-31	ZSWIM7
rs12711071	ENSG00000229450	4	119319779	2e-31	#N/A
rs134882	ENSG00000100197	22	42274959	2.06e-31	CYP2D6
rs2041460	ENSG00000214941	17	16003598	2.15e-31	ZSWIM7
rs11657363	ENSG00000141519	17	80033814	2.18e-31	CCDC40
rs7106757	ENSG00000166435	11	75052738	2.28e-31	XRRA1
rs7783159	ENSG00000085514	7	100419831	2.3e-31	PILRA
rs4922579	ENSG00000214455	11	32114890	2.34e-31	RCN1P2
rs11764413	ENSG00000005075	7	102461717	2.38e-31	POLR2J
rs233461	ENSG00000259954	16	27642726	2.45e-31	IL21R-AS1
rs12923861	ENSG00000259954	16	27681514	2.45e-31	IL21R-AS1
rs8048175	ENSG00000259954	16	27682048	2.45e-31	IL21R-AS1
rs12947718	ENSG00000204652	17	45415735	2.64e-31	RPS26P8
rs11717463	ENSG00000197582	3	49771548	2.64e-31	GPX1P1
rs2549779	ENSG00000164308	5	96880683	2.78e-31	ERAP2
rs9450333	ENSG00000203875	6	85810037	2.91e-31	SNHG5
rs233471	ENSG00000259954	16	27655855	3.57e-31	IL21R-AS1
rs12929432	ENSG00000259954	16	27691449	4.62e-31	IL21R-AS1
rs2039845	ENSG00000205246	3	39422495	5.42e-31	#N/A
rs17631676	ENSG00000204652	17	45472160	6.15e-31	RPS26P8
rs7138294	ENSG00000205809	12	10462335	8.05e-31	KLRC2
rs9450273	ENSG00000203875	6	85428170	8.34e-31	SNHG5
rs6454492	ENSG00000203875	6	85773496	8.37e-31	SNHG5
rs658517	ENSG00000148290	9	133355635	8.93e-31	SURF1
rs6679848	ENSG00000198468	1	212919643	9.02e-31	FLVCR1-AS1
rs7216834	ENSG00000214941	17	16129451	1.03e-30	ZSWIM7
rs6888601	ENSG00000037474	5	6604857	1.1e-30	NSUN2
rs863214	ENSG00000228716	5	80688895	1.23e-30	DHFR
rs964000	ENSG00000259954	16	27701021	1.26e-30	IL21R-AS1
rs3756427	ENSG00000037474	5	6613305	1.32e-30	NSUN2
rs10454287	ENSG00000037474	5	6611644	1.34e-30	NSUN2
rs11120067	ENSG00000198468	1	212921215	1.76e-30	FLVCR1-AS1
rs964001	ENSG00000259954	16	27701088	1.97e-30	IL21R-AS1
rs12923139	ENSG00000259954	16	27741486	1.97e-30	IL21R-AS1
rs6679938	ENSG00000198468	1	212919691	2.63e-30	FLVCR1-AS1
rs3117039	ENSG00000230313	6	33118074	3.03e-30	HCG24
rs3733775	ENSG00000037474	5	6612130	3.16e-30	NSUN2
rs2071278	ENSG00000253570	6	32197667	3.42e-30	RNF5P1
rs10902218	ENSG00000177236	11	743813	4.1e-30	#N/A
rs1739644	ENSG00000196756	20	38398584	4.23e-30	SNHG17
rs12448379	ENSG00000259954	16	27745545	4.38e-30	IL21R-AS1
rs11505779	ENSG00000146707	7	76587067	4.58e-30	POMZP3
rs11505688	ENSG00000146707	7	76587304	4.58e-30	POMZP3
rs758853	ENSG00000214941	17	16000288	4.63e-30	ZSWIM7
rs3776439	ENSG00000037474	5	6608844	4.68e-30	NSUN2
rs10985009	ENSG00000226752	9	120730761	4.88e-30	CUTALP
rs11085981	ENSG00000225607	19	15732156	5.22e-30	#N/A
rs4970774	ENSG00000134201	1	109726206	5.5e-30	GSTM5
rs1799211	ENSG00000146707	7	76611360	5.58e-30	POMZP3
rs10984994	ENSG00000226752	9	120716491	5.8e-30	CUTALP
rs241033	ENSG00000265315	17	45656617	5.97e-30	RN7SL199P
rs241033	ENSG00000265411	17	45656617	5.97e-30	RN7SL656P
rs241031	ENSG00000265315	17	45656938	5.97e-30	RN7SL199P
rs241031	ENSG00000265411	17	45656938	5.97e-30	RN7SL656P
rs17760733	ENSG00000265315	17	45668910	5.97e-30	RN7SL199P
rs17760733	ENSG00000265411	17	45668910	5.97e-30	RN7SL656P
rs17688002	ENSG00000265315	17	45685228	5.97e-30	RN7SL199P
rs17688002	ENSG00000265411	17	45685228	5.97e-30	RN7SL656P
rs17688056	ENSG00000265315	17	45685875	5.97e-30	RN7SL199P
rs17688056	ENSG00000265411	17	45685875	5.97e-30	RN7SL656P
rs17688391	ENSG00000265315	17	45694743	5.97e-30	RN7SL199P
rs17688391	ENSG00000265411	17	45694743	5.97e-30	RN7SL656P
rs17688434	ENSG00000265315	17	45695174	5.97e-30	RN7SL199P
rs17688434	ENSG00000265411	17	45695174	5.97e-30	RN7SL656P
rs3946526	ENSG00000204652	17	45464290	6.13e-30	RPS26P8
rs17687667	ENSG00000265315	17	45676733	6.44e-30	RN7SL199P
rs17687667	ENSG00000265411	17	45676733	6.44e-30	RN7SL656P
rs12447703	ENSG00000259954	16	27694220	6.94e-30	IL21R-AS1
rs4617229	ENSG00000226752	9	120718418	7.51e-30	CUTALP
rs2389886	ENSG00000229450	4	119649267	7.78e-30	#N/A
rs7849566	ENSG00000226752	9	120698491	8.1e-30	CUTALP
rs10518251	ENSG00000225607	19	15740451	8.12e-30	#N/A
rs12638378	ENSG00000205246	3	39413824	8.57e-30	#N/A
rs12638341	ENSG00000205246	3	39413863	8.57e-30	#N/A
rs413778	ENSG00000265315	17	45639519	9.04e-30	RN7SL199P
rs413778	ENSG00000265411	17	45639519	9.04e-30	RN7SL656P
rs17704291	ENSG00000168903	5	180909849	9.48e-30	BTNL3
rs418891	ENSG00000265315	17	45616172	1.01e-29	RN7SL199P
rs418891	ENSG00000265411	17	45616172	1.01e-29	RN7SL656P
rs12447120	ENSG00000259954	16	27740814	1.11e-29	IL21R-AS1
rs12150547	ENSG00000265315	17	45698180	1.14e-29	RN7SL199P
rs12150547	ENSG00000265411	17	45698180	1.14e-29	RN7SL656P
rs7257304	ENSG00000225607	19	15752213	1.17e-29	#N/A
rs8112713	ENSG00000225607	19	15770941	1.17e-29	#N/A
rs1465708	ENSG00000225607	19	15775732	1.17e-29	#N/A
rs1965765	ENSG00000225607	19	15775755	1.17e-29	#N/A
rs453997	ENSG00000265315	17	45649695	1.26e-29	RN7SL199P
rs453997	ENSG00000265411	17	45649695	1.26e-29	RN7SL656P
rs1999333	ENSG00000223768	21	45250486	1.33e-29	LINC00205
rs1225715	ENSG00000216901	6	28145595	1.42e-29	ZNF603P
rs4671398	ENSG00000237651	2	61213372	1.45e-29	C2orf74
rs1737031	ENSG00000176998	6	29769704	1.48e-29	HCG4
rs1614309	ENSG00000176998	6	29778107	1.48e-29	HCG4
rs2154594	ENSG00000184674	22	23911868	1.55e-29	#N/A
rs6064503	ENSG00000196756	20	38397738	1.71e-29	SNHG17
rs9272723	ENSG00000196126	6	32641650	1.76e-29	HLA-DRB1
rs2281411	ENSG00000214455	11	32100457	1.85e-29	RCN1P2
rs781059	ENSG00000236624	1	45468890	1.87e-29	#N/A
rs3764557	ENSG00000225607	19	15759436	2.04e-29	#N/A
rs10878381	ENSG00000239335	12	66116342	2.16e-29	LLPH-AS1
rs1324473	ENSG00000226752	9	120642332	2.25e-29	CUTALP
rs4464383	ENSG00000205246	3	39403379	2.27e-29	#N/A
rs5760176	ENSG00000235231	22	24005875	2.28e-29	#N/A
rs3903886	ENSG00000226752	9	120621368	3.12e-29	CUTALP
rs2838831	ENSG00000223768	21	45244860	3.23e-29	LINC00205
rs883207	ENSG00000189366	3	126014238	3.4e-29	ALG1L
rs1167796	ENSG00000198632	7	75543861	3.42e-29	#N/A
rs2389882	ENSG00000229450	4	119645578	3.76e-29	#N/A
rs7615952	ENSG00000171084	3	125930560	3.8e-29	FAM86JP
rs17687849	ENSG00000265315	17	45682353	3.85e-29	RN7SL199P
rs17687849	ENSG00000265411	17	45682353	3.85e-29	RN7SL656P
rs7523329	ENSG00000198468	1	212921699	4.19e-29	FLVCR1-AS1
rs793063	ENSG00000240356	2	113617300	4.23e-29	RPL23AP7
rs3135377	ENSG00000198502	6	32417622	4.71e-29	HLA-DRB5
rs10760110	ENSG00000226752	9	120650285	5e-29	CUTALP
rs5996516	ENSG00000169668	22	23293737	5.19e-29	BCRP2
rs8134392	ENSG00000223768	21	45243875	5.58e-29	LINC00205
rs9977178	ENSG00000223768	21	45244616	5.58e-29	LINC00205
rs2838832	ENSG00000223768	21	45244989	5.58e-29	LINC00205
rs8131143	ENSG00000223768	21	45251731	5.58e-29	LINC00205
rs4521174	ENSG00000189366	3	126047943	5.7e-29	ALG1L
rs4542969	ENSG00000189366	3	126048199	5.7e-29	ALG1L
rs16973457	ENSG00000259785	15	82271650	5.95e-29	#N/A
rs6461693	ENSG00000230658	7	23120514	6.29e-29	KLHL7-AS1
rs422112	ENSG00000265315	17	45650771	6.54e-29	RN7SL199P
rs422112	ENSG00000265411	17	45650771	6.54e-29	RN7SL656P
rs10492813	ENSG00000257017	16	72088564	6.99e-29	HP
rs11123172	ENSG00000125618	2	113226726	7.29e-29	PAX8
rs6838064	ENSG00000248174	4	174120106	7.93e-29	LINC02268
rs7403041	ENSG00000259785	15	82287841	8.34e-29	#N/A
rs930854	ENSG00000140623	16	4814100	8.64e-29	41893
rs2863243	ENSG00000125618	2	113231690	1.02e-28	PAX8
rs199498	ENSG00000176681	17	46788237	1.08e-28	LRRC37A
rs6980224	ENSG00000230658	7	23109518	1.09e-28	KLHL7-AS1
rs7341483	ENSG00000230658	7	23088038	1.13e-28	KLHL7-AS1
rs17691328	ENSG00000265315	17	45878121	1.19e-28	RN7SL199P
rs17691328	ENSG00000265411	17	45878121	1.19e-28	RN7SL656P
rs2696425	ENSG00000265315	17	45589540	1.21e-28	RN7SL199P
rs2696425	ENSG00000265411	17	45589540	1.21e-28	RN7SL656P
rs1415749	ENSG00000203875	6	86069366	1.23e-28	SNHG5
rs2267023	ENSG00000169668	22	23293931	1.25e-28	BCRP2
rs17573175	ENSG00000265315	17	45993723	1.28e-28	RN7SL199P
rs17573175	ENSG00000265411	17	45993723	1.28e-28	RN7SL656P
rs3131294	ENSG00000198502	6	32212369	1.43e-28	HLA-DRB5
rs17564948	ENSG00000265315	17	45934383	1.49e-28	RN7SL199P
rs17564948	ENSG00000265411	17	45934383	1.49e-28	RN7SL656P
rs12303225	ENSG00000013573	12	31049629	1.5e-28	DDX11
rs4456280	ENSG00000166435	11	75070079	1.52e-28	XRRA1
rs17574824	ENSG00000265315	17	46037741	1.55e-28	RN7SL199P
rs17574824	ENSG00000265411	17	46037741	1.55e-28	RN7SL656P
rs17652449	ENSG00000265315	17	46011571	1.57e-28	RN7SL199P
rs17652449	ENSG00000265411	17	46011571	1.57e-28	RN7SL656P
rs17572169	ENSG00000265315	17	45968608	1.59e-28	RN7SL199P
rs17572169	ENSG00000265411	17	45968608	1.59e-28	RN7SL656P
rs6656232	ENSG00000198468	1	212922181	1.61e-28	FLVCR1-AS1
rs17572893	ENSG00000265315	17	45986842	1.63e-28	RN7SL199P
rs17572893	ENSG00000265411	17	45986842	1.63e-28	RN7SL656P
rs8070723	ENSG00000265315	17	46003698	1.63e-28	RN7SL199P
rs8070723	ENSG00000265411	17	46003698	1.63e-28	RN7SL656P
rs17652502	ENSG00000265315	17	46017105	1.63e-28	RN7SL199P
rs17652502	ENSG00000265411	17	46017105	1.63e-28	RN7SL656P
rs17659881	ENSG00000265315	17	46080231	1.63e-28	RN7SL199P
rs17659881	ENSG00000265411	17	46080231	1.63e-28	RN7SL656P
rs4277389	ENSG00000265315	17	45818287	1.69e-28	RN7SL199P
rs4277389	ENSG00000265411	17	45818287	1.69e-28	RN7SL656P
rs1921079	ENSG00000239335	12	66111519	1.75e-28	LLPH-AS1
rs11079724	ENSG00000265315	17	45764546	1.85e-28	RN7SL199P
rs11079724	ENSG00000265411	17	45764546	1.85e-28	RN7SL656P
rs17760577	ENSG00000265315	17	45664086	1.92e-28	RN7SL199P
rs17760577	ENSG00000265411	17	45664086	1.92e-28	RN7SL656P
rs2838839	ENSG00000223768	21	45247943	1.92e-28	LINC00205
rs11079729	ENSG00000265315	17	46038203	1.92e-28	RN7SL199P
rs11079729	ENSG00000265411	17	46038203	1.92e-28	RN7SL656P
rs1105569	ENSG00000265315	17	45716022	1.97e-28	RN7SL199P
rs1105569	ENSG00000265411	17	45716022	1.97e-28	RN7SL656P
rs2838842	ENSG00000223768	21	45249302	1.99e-28	LINC00205
rs7966543	ENSG00000239335	12	66090549	2.01e-28	LLPH-AS1
rs10518329	ENSG00000229450	4	119480680	2.05e-28	#N/A
rs10413997	ENSG00000225607	19	15751726	2.05e-28	#N/A
rs12150672	ENSG00000265315	17	45749271	2.13e-28	RN7SL199P
rs12150672	ENSG00000265411	17	45749271	2.13e-28	RN7SL656P
rs17687571	ENSG00000265315	17	45672644	2.15e-28	RN7SL199P
rs17687571	ENSG00000265411	17	45672644	2.15e-28	RN7SL656P
rs10425657	ENSG00000225607	19	15774758	2.17e-28	#N/A
rs17688773	ENSG00000265315	17	45700344	2.17e-28	RN7SL199P
rs17688773	ENSG00000265411	17	45700344	2.17e-28	RN7SL656P
rs17391823	ENSG00000142856	1	63521194	2.23e-28	ITGB3BP
rs1633030	ENSG00000176998	6	29778017	2.28e-28	HCG4
rs17653162	ENSG00000265315	17	46034461	2.39e-28	RN7SL199P
rs17653162	ENSG00000265411	17	46034461	2.39e-28	RN7SL656P
rs12150090	ENSG00000265315	17	46038520	2.39e-28	RN7SL199P
rs12150090	ENSG00000265411	17	46038520	2.39e-28	RN7SL656P
rs41437445	ENSG00000265315	17	46038872	2.39e-28	RN7SL199P
rs41437445	ENSG00000265411	17	46038872	2.39e-28	RN7SL656P
rs11863214	ENSG00000224712	16	15040518	2.47e-28	NPIPA3
rs1076222	ENSG00000265315	17	46032403	2.58e-28	RN7SL199P
rs1076222	ENSG00000265411	17	46032403	2.58e-28	RN7SL656P
rs968027	ENSG00000265315	17	45703884	2.64e-28	RN7SL199P
rs968027	ENSG00000265411	17	45703884	2.64e-28	RN7SL656P
rs17563501	ENSG00000265315	17	45724329	2.64e-28	RN7SL199P
rs17563501	ENSG00000265411	17	45724329	2.64e-28	RN7SL656P
rs17574228	ENSG00000265315	17	46027143	2.64e-28	RN7SL199P
rs17574228	ENSG00000265411	17	46027143	2.64e-28	RN7SL656P
rs17575556	ENSG00000265315	17	46058461	2.71e-28	RN7SL199P
rs17575556	ENSG00000265411	17	46058461	2.71e-28	RN7SL656P
rs17649954	ENSG00000265315	17	45924295	2.71e-28	RN7SL199P
rs17649954	ENSG00000265411	17	45924295	2.71e-28	RN7SL656P
rs17650063	ENSG00000265315	17	45925189	2.71e-28	RN7SL199P
rs17650063	ENSG00000265411	17	45925189	2.71e-28	RN7SL656P
rs17564780	ENSG00000265315	17	45928047	2.71e-28	RN7SL199P
rs17564780	ENSG00000265411	17	45928047	2.71e-28	RN7SL656P
rs12150111	ENSG00000265315	17	45936572	2.71e-28	RN7SL199P
rs12150111	ENSG00000265411	17	45936572	2.71e-28	RN7SL656P
rs4327091	ENSG00000265315	17	45944351	2.71e-28	RN7SL199P
rs4327091	ENSG00000265411	17	45944351	2.71e-28	RN7SL656P
rs11039871	ENSG00000134612	11	48605068	2.71e-28	FOLH1B
rs5751770	ENSG00000184674	22	23910655	2.73e-28	#N/A
rs17689471	ENSG00000265315	17	45815607	2.79e-28	RN7SL199P
rs17689471	ENSG00000265411	17	45815607	2.79e-28	RN7SL656P
rs17762769	ENSG00000265315	17	45816037	2.79e-28	RN7SL199P
rs17762769	ENSG00000265411	17	45816037	2.79e-28	RN7SL656P
rs11039819	ENSG00000134612	11	48540629	3e-28	FOLH1B
rs8064024	ENSG00000140623	16	4805278	3.17e-28	41893
rs2838855	ENSG00000223768	21	45260651	3.25e-28	LINC00205
rs11666521	ENSG00000225607	19	15750862	3.32e-28	#N/A
rs2094135	ENSG00000120669	13	36237967	3.38e-28	SOHLH2
rs17688944	ENSG00000265315	17	45702053	3.38e-28	RN7SL199P
rs17688944	ENSG00000265411	17	45702053	3.38e-28	RN7SL656P
rs1468592	ENSG00000230658	7	23101028	3.51e-28	KLHL7-AS1
rs916793	ENSG00000265315	17	45877320	3.78e-28	RN7SL199P
rs916793	ENSG00000265411	17	45877320	3.78e-28	RN7SL656P
rs1999334	ENSG00000223768	21	45250542	3.8e-28	LINC00205
rs1006779	ENSG00000223768	21	45250837	3.8e-28	LINC00205
rs17564493	ENSG00000265315	17	45924013	3.98e-28	RN7SL199P
rs17564493	ENSG00000265411	17	45924013	3.98e-28	RN7SL656P
rs41399444	ENSG00000265315	17	46044103	3.99e-28	RN7SL199P
rs41399444	ENSG00000265411	17	46044103	3.99e-28	RN7SL656P
rs17660065	ENSG00000265315	17	46084918	4.24e-28	RN7SL199P
rs17660065	ENSG00000265411	17	46084918	4.24e-28	RN7SL656P
rs10838954	ENSG00000134612	11	48557771	4.25e-28	FOLH1B
rs6485872	ENSG00000134612	11	48558158	4.25e-28	FOLH1B
rs13077514	ENSG00000189366	3	126033010	4.32e-28	ALG1L
rs17572851	ENSG00000265315	17	45986400	4.59e-28	RN7SL199P
rs17572851	ENSG00000265411	17	45986400	4.59e-28	RN7SL656P
rs41382552	ENSG00000265315	17	46041633	4.62e-28	RN7SL199P
rs41382552	ENSG00000265411	17	46041633	4.62e-28	RN7SL656P
rs7395662	ENSG00000134612	11	48497341	4.67e-28	FOLH1B
rs17762165	ENSG00000265315	17	45701236	4.79e-28	RN7SL199P
rs17762165	ENSG00000265411	17	45701236	4.79e-28	RN7SL656P
rs7805206	ENSG00000230658	7	23120591	4.88e-28	KLHL7-AS1
rs17651213	ENSG00000265315	17	45974558	5.13e-28	RN7SL199P
rs17651213	ENSG00000265411	17	45974558	5.13e-28	RN7SL656P
rs17564619	ENSG00000265315	17	45924772	5.14e-28	RN7SL199P
rs17564619	ENSG00000265411	17	45924772	5.14e-28	RN7SL656P
rs4882017	ENSG00000134612	11	48548630	5.21e-28	FOLH1B
rs1739643	ENSG00000196756	20	38398565	5.24e-28	SNHG17
rs134871	ENSG00000100197	22	42256710	5.29e-28	CYP2D6
rs11039820	ENSG00000134612	11	48540700	5.99e-28	FOLH1B
rs17650872	ENSG00000265315	17	45962150	5.99e-28	RN7SL199P
rs17650872	ENSG00000265411	17	45962150	5.99e-28	RN7SL656P
rs510757	ENSG00000226686	19	36931900	6.18e-28	LINC01535
rs12918071	ENSG00000259954	16	27725923	6.19e-28	IL21R-AS1
rs943895	ENSG00000120669	13	36222399	6.44e-28	SOHLH2
rs1078268	ENSG00000265315	17	45998535	6.64e-28	RN7SL199P
rs1078268	ENSG00000265411	17	45998535	6.64e-28	RN7SL656P
rs17563787	ENSG00000265315	17	45735886	6.8e-28	RN7SL199P
rs17563787	ENSG00000265411	17	45735886	6.8e-28	RN7SL656P
rs2403279	ENSG00000166796	11	18395068	6.81e-28	LDHC
rs2295797	ENSG00000198467	9	35722285	7e-28	TPM2
rs1225710	ENSG00000216901	6	28132862	7.12e-28	ZNF603P
rs11979680	ENSG00000165171	7	73774244	7.38e-28	METTL27
rs17572361	ENSG00000265315	17	45974643	7.63e-28	RN7SL199P
rs17572361	ENSG00000265411	17	45974643	7.63e-28	RN7SL656P
rs7787110	ENSG00000230658	7	23098855	7.82e-28	KLHL7-AS1
rs2727015	ENSG00000134612	11	49082138	7.84e-28	FOLH1B
rs17689824	ENSG00000265315	17	45827031	9.15e-28	RN7SL199P
rs17689824	ENSG00000265411	17	45827031	9.15e-28	RN7SL656P
rs17763086	ENSG00000265315	17	45828115	9.24e-28	RN7SL199P
rs17763086	ENSG00000265411	17	45828115	9.24e-28	RN7SL656P
rs17763533	ENSG00000265315	17	45840824	9.24e-28	RN7SL199P
rs17763533	ENSG00000265411	17	45840824	9.24e-28	RN7SL656P
rs41384744	ENSG00000265315	17	46059704	9.38e-28	RN7SL199P
rs41384744	ENSG00000265411	17	46059704	9.38e-28	RN7SL656P
rs1814814	ENSG00000229450	4	119336969	9.54e-28	#N/A
rs17649641	ENSG00000265315	17	45920006	9.68e-28	RN7SL199P
rs17649641	ENSG00000265411	17	45920006	9.68e-28	RN7SL656P
rs17688922	ENSG00000265315	17	45701985	9.68e-28	RN7SL199P
rs17688922	ENSG00000265411	17	45701985	9.68e-28	RN7SL656P
rs9546862	ENSG00000120669	13	36243900	1.03e-27	SOHLH2
rs748985	ENSG00000120669	13	36255825	1.03e-27	SOHLH2
rs1470712	ENSG00000246174	11	78036724	1.03e-27	KCTD21-AS1
rs3804587	ENSG00000189366	3	126018778	1.05e-27	ALG1L
rs17602	ENSG00000189343	16	1975677	1.07e-27	RPS2P46
rs6806372	ENSG00000205246	3	39404289	1.07e-27	#N/A
rs17563827	ENSG00000265315	17	45740856	1.08e-27	RN7SL199P
rs17563827	ENSG00000265411	17	45740856	1.08e-27	RN7SL656P
rs2902662	ENSG00000265315	17	45729559	1.26e-27	RN7SL199P
rs2902662	ENSG00000265411	17	45729559	1.26e-27	RN7SL656P
rs17563599	ENSG00000265315	17	45730589	1.26e-27	RN7SL199P
rs17563599	ENSG00000265411	17	45730589	1.26e-27	RN7SL656P
rs1177309	ENSG00000237651	2	61158113	1.31e-27	C2orf74
rs16940677	ENSG00000265315	17	45834532	1.39e-27	RN7SL199P
rs16940677	ENSG00000265411	17	45834532	1.39e-27	RN7SL656P
rs17426195	ENSG00000265315	17	45755001	1.49e-27	RN7SL199P
rs17426195	ENSG00000265411	17	45755001	1.49e-27	RN7SL656P
rs17689882	ENSG00000265315	17	45829462	1.59e-27	RN7SL199P
rs17689882	ENSG00000265411	17	45829462	1.59e-27	RN7SL656P
rs2665103	ENSG00000259785	15	82140374	1.76e-27	#N/A
rs2243390	ENSG00000111906	6	125300472	1.85e-27	HDDC2
rs2243389	ENSG00000111906	6	125300499	1.85e-27	HDDC2
rs4272901	ENSG00000120669	13	36231697	1.94e-27	SOHLH2
rs8080583	ENSG00000265315	17	46085231	1.99e-27	RN7SL199P
rs8080583	ENSG00000265411	17	46085231	1.99e-27	RN7SL656P
rs11206109	ENSG00000162383	1	53140408	2.05e-27	SLC1A7
rs870547	ENSG00000198468	1	212919297	2.39e-27	FLVCR1-AS1
rs1979906	ENSG00000169684	15	78549947	2.41e-27	CHRNA5
rs12907966	ENSG00000169684	15	78550709	2.41e-27	CHRNA5
rs1864325	ENSG00000265315	17	45900461	2.42e-27	RN7SL199P
rs1864325	ENSG00000265411	17	45900461	2.42e-27	RN7SL656P
rs7112492	ENSG00000166796	11	18383963	2.52e-27	LDHC
rs870843	ENSG00000205246	3	39394374	2.53e-27	#N/A
rs17571718	ENSG00000265315	17	45955402	2.59e-27	RN7SL199P
rs17571718	ENSG00000265411	17	45955402	2.59e-27	RN7SL656P
rs4597358	ENSG00000265315	17	46033304	2.69e-27	RN7SL199P
rs4597358	ENSG00000265411	17	46033304	2.69e-27	RN7SL656P
rs199448	ENSG00000265315	17	46731635	2.86e-27	RN7SL199P
rs199448	ENSG00000265411	17	46731635	2.86e-27	RN7SL656P
rs426384	ENSG00000124116	20	45746167	2.88e-27	WFDC3
rs10009566	ENSG00000229450	4	119637453	3.18e-27	#N/A
rs1470711	ENSG00000246174	11	78036308	3.22e-27	KCTD21-AS1
rs2270838	ENSG00000196436	16	69925320	3.44e-27	NPIPB15
rs484001	ENSG00000226686	19	36931320	3.49e-27	LINC01535
rs7221390	ENSG00000265315	17	46039584	3.5e-27	RN7SL199P
rs7221390	ENSG00000265411	17	46039584	3.5e-27	RN7SL656P
rs17575850	ENSG00000265315	17	46067021	3.89e-27	RN7SL199P
rs17575850	ENSG00000265411	17	46067021	3.89e-27	RN7SL656P
rs758334	ENSG00000189343	16	1961006	4.39e-27	RPS2P46
rs3129934	ENSG00000196126	6	32368410	4.54e-27	HLA-DRB1
rs10203656	ENSG00000240935	2	87051761	4.73e-27	PLGLA
rs4140959	ENSG00000230658	7	23131157	4.83e-27	KLHL7-AS1
rs11807	ENSG00000134202	1	109718120	4.95e-27	GSTM3
rs10247542	ENSG00000146707	7	76585775	4.97e-27	POMZP3
rs5760106	ENSG00000184674	22	23908458	6.32e-27	#N/A
rs1921083	ENSG00000239335	12	66112851	6.35e-27	LLPH-AS1
rs2025126	ENSG00000198467	9	35696628	6.86e-27	TPM2
rs9272723	ENSG00000196735	6	32641650	7.15e-27	HLA-DQA1
rs17650381	ENSG00000265315	17	45935658	7.27e-27	RN7SL199P
rs17650381	ENSG00000265411	17	45935658	7.27e-27	RN7SL656P
rs11083433	ENSG00000196381	19	37718400	7.29e-27	ZNF781
rs855325	ENSG00000142856	1	63599109	7.51e-27	ITGB3BP
rs202720	ENSG00000134612	11	49170799	7.54e-27	FOLH1B
rs4074462	ENSG00000265315	17	45777862	9.09e-27	RN7SL199P
rs4074462	ENSG00000265411	17	45777862	9.09e-27	RN7SL656P
rs17571739	ENSG00000265315	17	45955549	1.03e-26	RN7SL199P
rs17571739	ENSG00000265411	17	45955549	1.03e-26	RN7SL656P
rs41374248	ENSG00000265315	17	46043076	1.15e-26	RN7SL199P
rs41374248	ENSG00000265411	17	46043076	1.15e-26	RN7SL656P
rs9548446	ENSG00000150893	13	38749956	1.15e-26	FREM2
rs4593336	ENSG00000203875	6	85472213	1.19e-26	SNHG5
rs9268833	ENSG00000229391	6	32460285	1.36e-26	HLA-DRB6
rs7249622	ENSG00000196381	19	37711100	1.36e-26	ZNF781
rs5751239	ENSG00000100197	22	42196233	1.42e-26	CYP2D6
rs894310	ENSG00000141519	17	80030294	1.47e-26	CCDC40
rs6952947	ENSG00000230658	7	23081423	1.59e-26	KLHL7-AS1
rs11906429	ENSG00000124116	20	45803554	1.66e-26	WFDC3
rs6002560	ENSG00000100197	22	41960882	1.88e-26	CYP2D6
rs626654	ENSG00000134612	11	89622845	1.91e-26	FOLH1B
rs12420372	ENSG00000134612	11	48476051	1.92e-26	FOLH1B
rs7861679	ENSG00000226752	9	120613311	1.97e-26	CUTALP
rs974008	ENSG00000228775	7	141768038	1.98e-26	WEE2-AS1
rs10814410	ENSG00000181404	9	46587	2.06e-26	WASHC1
rs2292117	ENSG00000169684	15	78542347	2.13e-26	CHRNA5
rs2782263	ENSG00000203875	6	86081589	2.15e-26	SNHG5
rs1304487	ENSG00000223768	21	45237368	2.18e-26	LINC00205
rs3733755	ENSG00000168903	5	180947484	2.2e-26	BTNL3
rs9424977	ENSG00000227207	1	72259661	2.38e-26	RPL31P12
rs7755996	ENSG00000203875	6	85714002	2.39e-26	SNHG5
rs2286532	ENSG00000109047	17	9916961	2.39e-26	RCVRN
rs1150753	ENSG00000253570	6	32092090	2.43e-26	RNF5P1
rs271139	ENSG00000231023	6	132959582	2.71e-26	LINC00326
rs17649553	ENSG00000265315	17	45917282	2.81e-26	RN7SL199P
rs17649553	ENSG00000265411	17	45917282	2.81e-26	RN7SL656P
rs17688068	ENSG00000265315	17	45686569	2.86e-26	RN7SL199P
rs17688068	ENSG00000265411	17	45686569	2.86e-26	RN7SL656P
rs9450282	ENSG00000203875	6	85485580	3.03e-26	SNHG5
rs2550035	ENSG00000257017	16	72079517	3.03e-26	HP
rs2838833	ENSG00000223768	21	45245245	3.11e-26	LINC00205
rs9546974	ENSG00000120669	13	36262437	3.27e-26	SOHLH2
rs9635139	ENSG00000225760	13	112583006	3.3e-26	LINC00431
rs3131294	ENSG00000196126	6	32212369	3.34e-26	HLA-DRB1
rs9268835	ENSG00000229391	6	32460338	3.59e-26	HLA-DRB6
rs4882132	ENSG00000134612	11	48571573	3.6e-26	FOLH1B
rs3130287	ENSG00000198502	6	32082767	3.94e-26	HLA-DRB5
rs8072451	ENSG00000265315	17	45816350	4.23e-26	RN7SL199P
rs8072451	ENSG00000265411	17	45816350	4.23e-26	RN7SL656P
rs4792897	ENSG00000260075	17	46008901	4.4e-26	NSFP1
rs1597245	ENSG00000236397	2	113690640	4.55e-26	DDX11L2
rs1303574	ENSG00000196756	20	38500598	4.63e-26	SNHG17
rs2296535	ENSG00000225760	13	112558038	4.75e-26	LINC00431
rs6454505	ENSG00000203875	6	85882644	4.91e-26	SNHG5
rs862242	ENSG00000205464	5	82291747	5.15e-26	ATP6AP1L
rs17334894	ENSG00000265315	17	45749843	5.48e-26	RN7SL199P
rs17334894	ENSG00000265411	17	45749843	5.48e-26	RN7SL656P
rs2838845	ENSG00000223768	21	45250897	5.49e-26	LINC00205
rs1303582	ENSG00000196756	20	38484292	5.54e-26	SNHG17
rs1303577	ENSG00000196756	20	38497214	5.76e-26	SNHG17
rs10878389	ENSG00000239335	12	66164037	7.37e-26	LLPH-AS1
rs1814813	ENSG00000229450	4	119337052	7.43e-26	#N/A
rs1467969	ENSG00000265315	17	45920962	7.52e-26	RN7SL199P
rs1467969	ENSG00000265411	17	45920962	7.52e-26	RN7SL656P
rs34097347	ENSG00000265315	17	45872082	8.43e-26	RN7SL199P
rs34097347	ENSG00000265411	17	45872082	8.43e-26	RN7SL656P
rs1822979	ENSG00000227207	1	72485661	8.45e-26	RPL31P12
rs6715929	ENSG00000228389	2	172012600	8.79e-26	#N/A
rs2297990	ENSG00000226784	10	97367166	9.01e-26	PGAM4
rs3129900	ENSG00000196126	6	32338202	9.01e-26	HLA-DRB1
rs2518028	ENSG00000204525	6	31468270	9.34e-26	HLA-C
rs2213581	ENSG00000198502	6	32420769	9.38e-26	HLA-DRB5
rs12667295	ENSG00000228775	7	141768453	9.57e-26	WEE2-AS1
rs7263437	ENSG00000124116	20	45782248	9.72e-26	WFDC3
rs855316	ENSG00000142856	1	63603824	1e-25	ITGB3BP
rs4963059	ENSG00000117983	11	1251628	1.01e-25	MUC5B
rs2234006	ENSG00000228775	7	141790066	1.02e-25	WEE2-AS1
rs2341986	ENSG00000140623	16	4769495	1.06e-25	41893
rs10841186	ENSG00000250937	12	8301819	1.19e-25	#N/A
rs2562587	ENSG00000226686	19	37019357	1.21e-25	LINC01535
rs8108214	ENSG00000226686	19	37025184	1.31e-25	LINC01535
rs7790888	ENSG00000228775	7	141756881	1.34e-25	WEE2-AS1
rs11763979	ENSG00000228775	7	141762737	1.34e-25	WEE2-AS1
rs11771072	ENSG00000228775	7	141762843	1.34e-25	WEE2-AS1
rs2694618	ENSG00000237651	2	61309849	1.36e-25	C2orf74
rs6893467	ENSG00000247572	5	81259508	1.47e-25	CKMT2-AS1
rs7673476	ENSG00000229450	4	119327528	1.49e-25	#N/A
rs4458704	ENSG00000223701	6	149911743	1.57e-25	RAET1E-AS1
rs8110293	ENSG00000226686	19	37822462	1.62e-25	LINC01535
rs17248670	ENSG00000226686	19	37829257	1.62e-25	LINC01535
rs952215	ENSG00000169684	15	78526811	1.64e-25	CHRNA5
rs199535	ENSG00000265315	17	46745296	1.73e-25	RN7SL199P
rs199535	ENSG00000265411	17	46745296	1.73e-25	RN7SL656P
rs3813571	ENSG00000169684	15	78540450	1.73e-25	CHRNA5
rs8106386	ENSG00000226686	19	37012997	1.74e-25	LINC01535
rs2073223	ENSG00000214455	11	32100474	1.81e-25	RCN1P2
rs399672	ENSG00000124116	20	45809660	1.89e-25	WFDC3
rs1303575	ENSG00000196756	20	38500174	1.96e-25	SNHG17
rs10165126	ENSG00000228389	2	171963793	1.98e-25	#N/A
rs12674391	ENSG00000228775	7	141792417	2e-25	WEE2-AS1
rs12703406	ENSG00000228775	7	141762938	2.05e-25	WEE2-AS1
rs17595727	ENSG00000229450	4	119340919	2.13e-25	#N/A
rs17009144	ENSG00000229450	4	119349640	2.13e-25	#N/A
rs17563800	ENSG00000265315	17	45740093	2.13e-25	RN7SL199P
rs17563800	ENSG00000265411	17	45740093	2.13e-25	RN7SL656P
rs13223346	ENSG00000228775	7	141792710	2.37e-25	WEE2-AS1
rs885940	ENSG00000176998	6	29771280	2.99e-25	HCG4
rs1633002	ENSG00000176998	6	29797270	2.99e-25	HCG4
rs5996635	ENSG00000133433	22	23928590	3.15e-25	GSTT2B
rs6089953	ENSG00000236650	20	63659655	3.39e-25	#N/A
rs1776012	ENSG00000227207	1	72252060	3.4e-25	RPL31P12
rs9397420	ENSG00000223701	6	149885645	3.41e-25	RAET1E-AS1
rs4374175	ENSG00000140992	16	2666632	3.41e-25	PDPK1
rs4666143	ENSG00000189350	2	28950125	3.42e-25	TOGARAM2
rs12464147	ENSG00000189350	2	28952109	3.42e-25	TOGARAM2
rs6756063	ENSG00000189350	2	28953630	3.42e-25	TOGARAM2
rs29218	ENSG00000204644	6	29639652	3.46e-25	ZFP57
rs567348	ENSG00000124116	20	45782294	3.69e-25	WFDC3
rs10012408	ENSG00000229450	4	119349616	3.87e-25	#N/A
rs9546762	ENSG00000120669	13	36222126	3.93e-25	SOHLH2
rs1632973	ENSG00000176998	6	29809394	4.02e-25	HCG4
rs1736963	ENSG00000176998	6	29810206	4.02e-25	HCG4
rs4786313	ENSG00000140992	16	2661864	4.14e-25	PDPK1
rs11950033	ENSG00000247572	5	81243322	4.33e-25	CKMT2-AS1
rs6894520	ENSG00000205464	5	82298929	4.62e-25	ATP6AP1L
rs12356296	ENSG00000231976	10	26961432	5e-25	FAM238B
rs11015433	ENSG00000231976	10	26967207	5e-25	FAM238B
rs7256746	ENSG00000226686	19	37175073	5.04e-25	LINC01535
rs2342770	ENSG00000223701	6	149895549	5.38e-25	RAET1E-AS1
rs9272346	ENSG00000196126	6	32636595	5.42e-25	HLA-DRB1
rs11015403	ENSG00000231976	10	26942681	5.89e-25	FAM238B
rs862245	ENSG00000205464	5	82289918	5.89e-25	ATP6AP1L
rs4283228	ENSG00000140992	16	2666434	5.93e-25	PDPK1
rs3129934	ENSG00000198502	6	32368410	6.55e-25	HLA-DRB5
rs9840962	ENSG00000189366	3	126032789	6.87e-25	ALG1L
rs1002286	ENSG00000099984	22	23915150	6.89e-25	GSTT2
rs199498	ENSG00000204652	17	46788237	7.25e-25	RPS26P8
rs6509512	ENSG00000129451	19	51016332	7.33e-25	KLK10
rs10410357	ENSG00000225607	19	15689521	7.46e-25	#N/A
rs11015427	ENSG00000231976	10	26962880	7.54e-25	FAM238B
rs232340	ENSG00000260372	18	26928554	7.81e-25	AQP4-AS1
rs12902493	ENSG00000169684	15	78526933	8.01e-25	CHRNA5
rs6438948	ENSG00000171084	3	125931202	8.02e-25	FAM86JP
rs3889717	ENSG00000237651	2	61163656	8.12e-25	C2orf74
rs816506	ENSG00000237506	3	39425703	8.53e-25	RPSAP15
rs1303567	ENSG00000196756	20	38477514	8.79e-25	SNHG17
rs3748916	ENSG00000189223	2	113226456	8.87e-25	PAX8-AS1
rs1615962	ENSG00000176998	6	29777949	9.25e-25	HCG4
rs10739569	ENSG00000226752	9	120598749	9.57e-25	CUTALP
rs753544	ENSG00000176998	6	29812752	1.05e-24	HCG4
rs3094157	ENSG00000230521	6	29868462	1.08e-24	HCG4P7
rs10154700	ENSG00000100197	22	41969069	1.2e-24	CYP2D6
rs17249138	ENSG00000226686	19	37865240	1.21e-24	LINC01535
rs149976	ENSG00000216901	6	28019998	1.22e-24	ZNF603P
rs6735524	ENSG00000163586	2	88136482	1.29e-24	FABP1
rs2289529	ENSG00000141519	17	80048446	1.37e-24	CCDC40
rs777587	ENSG00000237651	2	61200540	1.43e-24	C2orf74
rs17426106	ENSG00000265315	17	45751569	1.65e-24	RN7SL199P
rs17426106	ENSG00000265411	17	45751569	1.65e-24	RN7SL656P
rs1318083	ENSG00000176998	6	29815442	1.68e-24	HCG4
rs10769572	ENSG00000134612	11	49291683	1.79e-24	FOLH1B
rs2014604	ENSG00000214941	17	16273569	1.79e-24	ZSWIM7
rs10261830	ENSG00000229644	7	106238615	1.79e-24	NAMPTP1
rs7485576	ENSG00000180481	12	75298827	1.86e-24	GLIPR1L2
rs1355391	ENSG00000235655	1	226097450	1.93e-24	H3F3AP4
rs1635288	ENSG00000265315	17	45679603	1.93e-24	RN7SL199P
rs1635288	ENSG00000265411	17	45679603	1.93e-24	RN7SL656P
rs3131379	ENSG00000253570	6	31753256	1.94e-24	RNF5P1
rs472226	ENSG00000226686	19	36967811	1.99e-24	LINC01535
rs2838826	ENSG00000223768	21	45235870	2.03e-24	LINC00205
rs232342	ENSG00000260372	18	26929092	2.1e-24	AQP4-AS1
rs3112511	ENSG00000214941	17	16304212	2.11e-24	ZSWIM7
rs547483	ENSG00000226686	19	36950463	2.23e-24	LINC01535
rs7185407	ENSG00000257017	16	72001058	2.3e-24	HP
rs17564223	ENSG00000265315	17	45920154	2.37e-24	RN7SL199P
rs17564223	ENSG00000265411	17	45920154	2.37e-24	RN7SL656P
rs598101	ENSG00000134612	11	49225427	2.4e-24	FOLH1B
rs9938805	ENSG00000140623	16	4827552	2.52e-24	41893
rs12676064	ENSG00000253716	8	143361042	2.54e-24	MINCR
rs1610637	ENSG00000176998	6	29772129	2.65e-24	HCG4
rs17482440	ENSG00000237651	2	61321722	2.71e-24	C2orf74
rs7329022	ENSG00000237636	13	19304185	3.12e-24	ANKRD26P3
rs9550153	ENSG00000225760	13	112579964	3.51e-24	LINC00431
rs4938050	ENSG00000166682	11	113719309	3.58e-24	TMPRSS5
rs7187741	ENSG00000175643	16	11339246	3.61e-24	RMI2
rs12691276	ENSG00000037474	5	6622972	3.65e-24	NSUN2
rs3130287	ENSG00000196126	6	32082767	3.99e-24	HLA-DRB1
rs3124768	ENSG00000148290	9	133439376	4.12e-24	SURF1
rs10879912	ENSG00000180481	12	75415177	4.12e-24	GLIPR1L2
rs569371	ENSG00000226686	19	36963095	4.33e-24	LINC01535
rs6438963	ENSG00000189366	3	126056011	4.51e-24	ALG1L
rs10505741	ENSG00000225231	12	9926928	4.72e-24	LINC02470
rs738809	ENSG00000184674	22	24009046	4.83e-24	#N/A
rs646950	ENSG00000184984	15	33999459	4.86e-24	CHRM5
rs11705283	ENSG00000228050	22	21984802	4.92e-24	TOP3BP1
rs10879910	ENSG00000180481	12	75410904	5.15e-24	GLIPR1L2
rs7207373	ENSG00000265315	17	45693346	5.69e-24	RN7SL199P
rs7207373	ENSG00000265411	17	45693346	5.69e-24	RN7SL656P
rs528504	ENSG00000226686	19	36956446	6.01e-24	LINC01535
rs6757653	ENSG00000189350	2	28948938	6.05e-24	TOGARAM2
rs1633063	ENSG00000204644	6	29758269	6.19e-24	ZFP57
rs4725	ENSG00000186322	15	82151598	6.45e-24	#N/A
rs9264523	ENSG00000204525	6	31265981	6.81e-24	HLA-C
rs11120043	ENSG00000198468	1	212847437	6.91e-24	FLVCR1-AS1
rs9944185	ENSG00000186322	15	82157927	7.59e-24	#N/A
rs3129900	ENSG00000198502	6	32338202	8e-24	HLA-DRB5
rs9793102	ENSG00000196418	1	247159958	8.19e-24	ZNF124
rs6453403	ENSG00000254353	5	71384705	8.28e-24	#N/A
rs915590	ENSG00000133433	22	23918956	8.92e-24	GSTT2B
rs13009624	ENSG00000189350	2	28952082	1.04e-23	TOGARAM2
rs4546107	ENSG00000189366	3	126057330	1.15e-23	ALG1L
rs9267531	ENSG00000253570	6	31668965	1.17e-23	RNF5P1
rs6808519	ENSG00000189366	3	126054595	1.23e-23	ALG1L
rs5764725	ENSG00000128408	22	45427447	1.24e-23	RIBC2
rs4794148	ENSG00000248380	17	50446812	1.29e-23	#N/A
rs4802926	ENSG00000221923	19	52377012	1.29e-23	ZNF880
rs271143	ENSG00000231023	6	132960548	1.32e-23	LINC00326
rs3130484	ENSG00000253570	6	31748105	1.41e-23	RNF5P1
rs232338	ENSG00000260372	18	26928379	1.48e-23	AQP4-AS1
rs10270695	ENSG00000230658	7	23149369	1.69e-23	KLHL7-AS1
rs7969819	ENSG00000187534	12	53607437	1.69e-23	PRR13P5
rs1633041	ENSG00000176998	6	29765446	1.78e-23	HCG4
rs2000467	ENSG00000184674	22	23899346	1.86e-23	#N/A
rs12712141	ENSG00000115604	2	102336607	1.92e-23	IL18R1
rs5751251	ENSG00000100197	22	42244600	2.4e-23	CYP2D6
rs870476	ENSG00000230658	7	23153652	3.2e-23	KLHL7-AS1
rs17079744	ENSG00000237636	13	19334635	3.55e-23	ANKRD26P3
rs11635505	ENSG00000188388	15	84553803	3.6e-23	GOLGA6L3
rs11084150	ENSG00000221923	19	52381851	3.98e-23	ZNF880
rs8140869	ENSG00000100197	22	41948293	4.06e-23	CYP2D6
rs2063101	ENSG00000140623	16	4866347	4.07e-23	41893
rs4493383	ENSG00000189366	3	126064847	4.2e-23	ALG1L
rs4679204	ENSG00000189366	3	126065291	4.2e-23	ALG1L
rs1632971	ENSG00000230521	6	29810134	4.26e-23	HCG4P7
rs4413120	ENSG00000189350	2	28945348	4.3e-23	TOGARAM2
rs10413586	ENSG00000213753	19	58559954	5.01e-23	CENPBD1P1
rs4081552	ENSG00000204520	6	31385912	5.5e-23	MICA
rs9896243	ENSG00000265315	17	46748690	5.62e-23	RN7SL199P
rs9896243	ENSG00000265411	17	46748690	5.62e-23	RN7SL656P
rs6687359	ENSG00000223745	1	93294370	5.81e-23	CCDC18-AS1
rs41481249	ENSG00000237636	13	19265619	7.03e-23	ANKRD26P3
rs1303588	ENSG00000196756	20	38479103	7.07e-23	SNHG17
rs4308225	ENSG00000189366	3	126067852	7.51e-23	ALG1L
rs9754402	ENSG00000128408	22	45418656	8.35e-23	RIBC2
rs6459698	ENSG00000244291	7	156637620	8.95e-23	#N/A
rs9491346	ENSG00000111906	6	125271648	9.06e-23	HDDC2
rs10128877	ENSG00000239335	12	66060710	9.29e-23	LLPH-AS1
rs1077433	ENSG00000176998	6	29815287	1e-22	HCG4
rs8067056	ENSG00000262500	17	46006582	1.01e-22	MAPK8IP1P1
rs5758661	ENSG00000100197	22	42228439	1.11e-22	CYP2D6
rs1892715	ENSG00000133433	22	23927243	1.14e-22	GSTT2B
rs16872235	ENSG00000164346	5	74741561	1.24e-22	NSA2
rs10515194	ENSG00000164346	5	74764026	1.24e-22	NSA2
rs3807452	ENSG00000230658	7	23122462	1.25e-22	KLHL7-AS1
rs6582294	ENSG00000180481	12	75641212	1.26e-22	GLIPR1L2
rs2078394	ENSG00000134612	11	49102845	1.33e-22	FOLH1B
rs9551361	ENSG00000237636	13	19335117	1.41e-22	ANKRD26P3
rs9482625	ENSG00000111906	6	125269756	1.56e-22	HDDC2
rs626714	ENSG00000223745	1	93302850	1.67e-22	CCDC18-AS1
rs7763849	ENSG00000223701	6	149885244	1.7e-22	RAET1E-AS1
rs9482637	ENSG00000111906	6	125286413	1.75e-22	HDDC2
rs9614668	ENSG00000128408	22	45434859	1.83e-22	RIBC2
rs11638630	ENSG00000188388	15	84567278	1.88e-22	GOLGA6L3
rs4453786	ENSG00000100197	22	42167302	1.91e-22	CYP2D6
rs10256996	ENSG00000230658	7	23105676	1.99e-22	KLHL7-AS1
rs1993530	ENSG00000221923	19	52381756	2.1e-22	ZNF880
rs12213431	ENSG00000203875	6	85791238	2.12e-22	SNHG5
rs2702282	ENSG00000184984	15	34023861	2.14e-22	CHRM5
rs9653591	ENSG00000189350	2	28922859	2.28e-22	TOGARAM2
rs199515	ENSG00000265315	17	46779275	2.31e-22	RN7SL199P
rs199515	ENSG00000265411	17	46779275	2.31e-22	RN7SL656P
rs7243239	ENSG00000134765	18	31184357	2.49e-22	DSC1
rs6557133	ENSG00000223701	6	149874248	2.91e-22	RAET1E-AS1
rs17080709	ENSG00000168903	5	180899617	3.01e-22	BTNL3
rs7925896	ENSG00000134612	11	49289400	3.64e-22	FOLH1B
rs11919311	ENSG00000197582	3	49619356	3.68e-22	GPX1P1
rs11120013	ENSG00000198468	1	212758231	3.73e-22	FLVCR1-AS1
rs12734543	ENSG00000198468	1	212818068	3.79e-22	FLVCR1-AS1
rs7632595	ENSG00000189366	3	126064389	3.91e-22	ALG1L
rs4916031	ENSG00000263535	1	65215860	4.33e-22	AK4P1
rs4951638	ENSG00000198468	1	212757873	4.66e-22	FLVCR1-AS1
rs506556	ENSG00000223745	1	93217986	4.75e-22	CCDC18-AS1
rs12216074	ENSG00000203875	6	85810284	4.83e-22	SNHG5
rs1610742	ENSG00000204644	6	29710175	5.01e-22	ZFP57
rs1816633	ENSG00000134765	18	31162268	5.33e-22	DSC1
rs2897390	ENSG00000247572	5	81234998	5.42e-22	CKMT2-AS1
rs11051213	ENSG00000013573	12	31037997	5.47e-22	DDX11
rs11758508	ENSG00000203875	6	85797160	5.83e-22	SNHG5
rs7735361	ENSG00000168903	5	180902359	5.96e-22	BTNL3
rs6007030	ENSG00000128408	22	45434479	6.17e-22	RIBC2
rs6927154	ENSG00000204520	6	31385764	6.72e-22	MICA
rs4847409	ENSG00000223745	1	93330375	8.05e-22	CCDC18-AS1
rs3129046	ENSG00000204644	6	29702875	8.33e-22	ZFP57
rs2016555	ENSG00000229644	7	106238140	8.6e-22	NAMPTP1
rs11755048	ENSG00000203875	6	85804616	9.04e-22	SNHG5
rs6750171	ENSG00000135898	2	230932834	1.14e-21	GPR55
rs1045508	ENSG00000259785	15	82157565	1.15e-21	#N/A
rs11755642	ENSG00000203875	6	85740348	1.2e-21	SNHG5
rs7555292	ENSG00000223745	1	93323591	1.22e-21	CCDC18-AS1
rs2785519	ENSG00000237636	13	19365811	1.23e-21	ANKRD26P3
rs4916032	ENSG00000263535	1	65215939	1.24e-21	AK4P1
rs3094005	ENSG00000253570	6	31497270	1.25e-21	RNF5P1
rs519723	ENSG00000223745	1	93238769	1.25e-21	CCDC18-AS1
rs6454487	ENSG00000203875	6	85737150	1.35e-21	SNHG5
rs9947328	ENSG00000134765	18	31173252	1.38e-21	DSC1
rs7707889	ENSG00000254353	5	71371378	1.42e-21	#N/A
rs4882064	ENSG00000134612	11	48434205	1.52e-21	FOLH1B
rs17507216	ENSG00000186322	15	82558175	1.62e-21	#N/A
rs7135251	ENSG00000214826	12	9282219	1.63e-21	DDX12P
rs8067056	ENSG00000263503	17	46006582	1.8e-21	MAPK8IP1P2
rs4314124	ENSG00000189366	3	126068789	1.81e-21	ALG1L
rs6796610	ENSG00000189366	3	126079070	1.81e-21	ALG1L
rs6873998	ENSG00000164346	5	74750831	1.91e-21	NSA2
rs10839201	ENSG00000134612	11	48967865	1.93e-21	FOLH1B
rs1881201	ENSG00000230658	7	23154394	1.96e-21	KLHL7-AS1
rs902696	ENSG00000189223	2	113197302	1.98e-21	PAX8-AS1
rs1545376	ENSG00000203875	6	85794864	2.04e-21	SNHG5
rs2283827	ENSG00000260065	22	26530081	2.21e-21	#N/A
rs717295	ENSG00000128408	22	45429741	2.22e-21	RIBC2
rs3129933	ENSG00000253570	6	32368384	2.26e-21	RNF5P1
rs4883626	ENSG00000177084	12	132631381	2.35e-21	POLE
rs12192546	ENSG00000203875	6	85766766	2.55e-21	SNHG5
rs5744873	ENSG00000177084	12	132658746	2.56e-21	POLE
rs2608829	ENSG00000238103	4	39452278	2.57e-21	RPL9P7
rs6793254	ENSG00000136059	3	38003460	2.58e-21	VILL
rs9321481	ENSG00000118514	6	135031510	2.87e-21	ALDH8A1
rs6923765	ENSG00000118514	6	135014038	2.89e-21	ALDH8A1
rs4808377	ENSG00000225607	19	15783704	2.9e-21	#N/A
rs778139	ENSG00000237651	2	61457429	2.91e-21	C2orf74
rs7924782	ENSG00000134612	11	49245697	3.07e-21	FOLH1B
rs7750300	ENSG00000118514	6	135029812	3.19e-21	ALDH8A1
rs1590975	ENSG00000118514	6	135030950	3.19e-21	ALDH8A1
rs4666138	ENSG00000189350	2	28925641	3.37e-21	TOGARAM2
rs1014021	ENSG00000118514	6	135013462	3.39e-21	ALDH8A1
rs1002286	ENSG00000235231	22	23915150	3.39e-21	#N/A
rs2687972	ENSG00000238103	4	39452048	3.44e-21	RPL9P7
rs3739890	ENSG00000148290	9	133327975	3.45e-21	SURF1
rs9491369	ENSG00000111906	6	125290108	3.46e-21	HDDC2
rs573056	ENSG00000223745	1	93223262	3.65e-21	CCDC18-AS1
rs151181	ENSG00000233232	16	28479196	3.97e-21	NPIPB7
rs3096695	ENSG00000198502	6	32102029	4.11e-21	HLA-DRB5
rs11180435	ENSG00000180481	12	75270266	4.27e-21	GLIPR1L2
rs2150681	ENSG00000118514	6	135054094	4.54e-21	ALDH8A1
rs974389	ENSG00000115604	2	102320521	4.59e-21	IL18R1
rs4794148	ENSG00000136457	17	50446812	4.6e-21	CHAD
rs5029975	ENSG00000113889	3	186719129	4.67e-21	KNG1
rs12208227	ENSG00000203875	6	85961226	4.75e-21	SNHG5
rs12661423	ENSG00000118514	6	135028432	4.81e-21	ALDH8A1
rs271145	ENSG00000231023	6	132960919	5.33e-21	LINC00326
rs951298	ENSG00000134765	18	31185954	5.69e-21	DSC1
rs1836860	ENSG00000113889	3	186718815	5.79e-21	KNG1
rs5745020	ENSG00000177084	12	132633007	5.83e-21	POLE
rs1265181	ENSG00000253570	6	31188008	6.43e-21	RNF5P1
rs3821815	ENSG00000113889	3	186716473	6.53e-21	KNG1
rs6696614	ENSG00000162383	1	53148235	8.76e-21	SLC1A7
rs7301561	ENSG00000180481	12	75275855	8.76e-21	GLIPR1L2
rs10189711	ENSG00000115604	2	102314421	9.45e-21	IL18R1
rs2564921	ENSG00000242142	3	53091569	9.87e-21	SERBP1P3
rs11242	ENSG00000242142	3	53091906	9.87e-21	SERBP1P3
rs4949356	ENSG00000084628	1	31181141	1.04e-20	NKAIN1
rs7652746	ENSG00000197582	3	49224874	1.07e-20	GPX1P1
rs791856	ENSG00000203875	6	85972123	1.1e-20	SNHG5
rs136585	ENSG00000128408	22	45383455	1.13e-20	RIBC2
rs9491352	ENSG00000111906	6	125275604	1.15e-20	HDDC2
rs232262	ENSG00000124116	20	45722292	1.23e-20	WFDC3
rs1810460	ENSG00000172346	22	41531696	1.3e-20	CSDC2
rs2687971	ENSG00000238103	4	39451324	1.42e-20	RPL9P7
rs16948744	ENSG00000108823	17	50168801	1.44e-20	SGCA
rs13217384	ENSG00000203875	6	86010282	1.44e-20	SNHG5
rs3946526	ENSG00000265315	17	45464290	1.49e-20	RN7SL199P
rs3946526	ENSG00000265411	17	45464290	1.49e-20	RN7SL656P
rs6485965	ENSG00000134612	11	49145178	1.53e-20	FOLH1B
rs1549426	ENSG00000214826	12	9282648	1.55e-20	DDX12P
rs1125326	ENSG00000232229	10	89832441	1.62e-20	LINC00865
rs1065322	ENSG00000229644	7	106249852	1.64e-20	NAMPTP1
rs17631676	ENSG00000265315	17	45472160	1.66e-20	RN7SL199P
rs17631676	ENSG00000265411	17	45472160	1.66e-20	RN7SL656P
rs7806832	ENSG00000244291	7	156644171	1.68e-20	#N/A
rs12526055	ENSG00000118514	6	135004780	1.68e-20	ALDH8A1
rs1504545	ENSG00000169684	15	78526129	1.71e-20	CHRNA5
rs11040338	ENSG00000134612	11	49339049	1.76e-20	FOLH1B
rs10454237	ENSG00000237506	3	39416098	1.8e-20	RPSAP15
rs11164890	ENSG00000223745	1	93287725	1.91e-20	CCDC18-AS1
rs16872345	ENSG00000164346	5	74853653	1.96e-20	NSA2
rs2041073	ENSG00000184227	14	73505831	1.97e-20	ACOT1
rs9533777	ENSG00000227258	13	44134584	2.01e-20	SMIM2-AS1
rs6032449	ENSG00000124116	20	45708077	2.08e-20	WFDC3
rs276371	ENSG00000216901	6	27942930	2.16e-20	ZNF603P
rs12067005	ENSG00000223745	1	93077562	2.2e-20	CCDC18-AS1
rs6426106	ENSG00000235655	1	226127531	2.38e-20	H3F3AP4
rs9611610	ENSG00000172346	22	41553255	2.4e-20	CSDC2
rs2517672	ENSG00000204644	6	29969485	2.41e-20	ZFP57
rs12712135	ENSG00000115604	2	102314488	2.59e-20	IL18R1
rs2859365	ENSG00000216901	6	28423688	2.62e-20	ZNF603P
rs10031033	ENSG00000229450	4	119230297	2.66e-20	#N/A
rs769008	ENSG00000179296	10	48182265	2.68e-20	#N/A
rs4822035	ENSG00000172346	22	41539908	2.71e-20	CSDC2
rs2222103	ENSG00000213132	3	188185144	2.79e-20	#N/A
rs79008	ENSG00000172346	22	41454496	2.83e-20	CSDC2
rs3096695	ENSG00000196126	6	32102029	2.91e-20	HLA-DRB1
rs380691	ENSG00000228716	5	80656215	3.16e-20	DHFR
rs243327	ENSG00000175643	16	11259447	3.28e-20	RMI2
rs805531	ENSG00000196756	20	38446083	3.35e-20	SNHG17
rs3747007	ENSG00000182362	21	46301825	3.58e-20	YBEY
rs4145140	ENSG00000180481	12	75274614	3.77e-20	GLIPR1L2
rs1013734	ENSG00000229644	7	106237966	3.91e-20	NAMPTP1
rs3099844	ENSG00000253570	6	31481199	3.92e-20	RNF5P1
rs6701250	ENSG00000223745	1	93318238	3.93e-20	CCDC18-AS1
rs2329020	ENSG00000197582	3	49647640	3.95e-20	GPX1P1
rs887465	ENSG00000253570	6	31175875	3.99e-20	RNF5P1
rs2117938	ENSG00000197582	3	49226417	4.18e-20	GPX1P1
rs739296	ENSG00000100197	22	41993944	4.2e-20	CYP2D6
rs7387173	ENSG00000253716	8	143234814	4.24e-20	MINCR
rs9821905	ENSG00000171084	3	125902007	4.43e-20	FAM86JP
rs13274431	ENSG00000253716	8	143232207	4.48e-20	MINCR
rs805530	ENSG00000196756	20	38445556	4.61e-20	SNHG17
rs5760176	ENSG00000099984	22	24005875	4.61e-20	GSTT2
rs2523467	ENSG00000204520	6	31395153	4.72e-20	MICA
rs7386971	ENSG00000253716	8	143233769	4.9e-20	MINCR
rs9595066	ENSG00000227258	13	44132132	4.94e-20	SMIM2-AS1
rs199452	ENSG00000265315	17	46723974	5.05e-20	RN7SL199P
rs199452	ENSG00000265411	17	46723974	5.05e-20	RN7SL656P
rs3116985	ENSG00000230313	6	33132813	5.24e-20	HCG24
rs10498958	ENSG00000203875	6	85939987	5.26e-20	SNHG5
rs10944169	ENSG00000203875	6	85973318	5.3e-20	SNHG5
rs12190598	ENSG00000203875	6	85976356	5.3e-20	SNHG5
rs11755864	ENSG00000203875	6	85982073	5.3e-20	SNHG5
rs1577917	ENSG00000203875	6	85982222	5.3e-20	SNHG5
rs142167	ENSG00000265315	17	46717868	5.32e-20	RN7SL199P
rs142167	ENSG00000265411	17	46717868	5.32e-20	RN7SL656P
rs11085969	ENSG00000225607	19	15681736	5.5e-20	#N/A
rs1164666	ENSG00000134612	11	49274315	5.94e-20	FOLH1B
rs12663690	ENSG00000203875	6	85930444	5.99e-20	SNHG5
rs2816815	ENSG00000203875	6	85981938	5.99e-20	SNHG5
rs3874120	ENSG00000214826	12	9284832	6.1e-20	DDX12P
rs12637699	ENSG00000241186	3	46586953	6.11e-20	TDGF1
rs955196	ENSG00000203875	6	86020233	6.11e-20	SNHG5
rs1531681	ENSG00000216901	6	28259100	6.3e-20	ZNF603P
rs2251666	ENSG00000140623	16	4873090	6.44e-20	41893
rs12947718	ENSG00000265315	17	45415735	6.57e-20	RN7SL199P
rs12947718	ENSG00000265411	17	45415735	6.57e-20	RN7SL656P
rs10818474	ENSG00000226752	9	120727686	6.63e-20	CUTALP
rs1715230	ENSG00000261126	18	80090098	6.74e-20	RBFADN
rs1057890	ENSG00000260065	22	26524304	6.75e-20	#N/A
rs2365011	ENSG00000189366	3	126098375	6.95e-20	ALG1L
rs10992312	ENSG00000188312	9	92343356	7.07e-20	CENPP
rs4855881	ENSG00000197582	3	49678013	8.07e-20	GPX1P1
rs769009	ENSG00000179296	10	48182406	8.19e-20	#N/A
rs1597245	ENSG00000240356	2	113690640	8.33e-20	RPL23AP7
rs6759018	ENSG00000226124	2	199756040	9.88e-20	FTCDNL1
rs11638297	ENSG00000188388	15	84113665	9.98e-20	GOLGA6L3
rs151887	ENSG00000228716	5	80753701	1e-19	DHFR
rs33013	ENSG00000228716	5	80764197	1.06e-19	DHFR
rs1018184	ENSG00000203875	6	85938757	1.07e-19	SNHG5
rs8138080	ENSG00000100197	22	42000367	1.07e-19	CYP2D6
rs11209961	ENSG00000227207	1	72409963	1.13e-19	RPL31P12
rs4707207	ENSG00000203875	6	85475625	1.18e-19	SNHG5
rs202628	ENSG00000172346	22	41453509	1.21e-19	CSDC2
rs7824894	ENSG00000253716	8	143256820	1.21e-19	MINCR
rs5765273	ENSG00000128408	22	45352071	1.31e-19	RIBC2
rs17350803	ENSG00000163586	2	88144359	1.33e-19	FABP1
rs3785626	ENSG00000214941	17	16281934	1.42e-19	ZSWIM7
rs12057476	ENSG00000223745	1	93117187	1.42e-19	CCDC18-AS1
rs11592181	ENSG00000174194	10	46013136	1.45e-19	#N/A
rs199436	ENSG00000265315	17	46711919	1.47e-19	RN7SL199P
rs199436	ENSG00000265411	17	46711919	1.47e-19	RN7SL656P
rs7955264	ENSG00000180481	12	75558402	1.53e-19	GLIPR1L2
rs12446456	ENSG00000140623	16	4872200	1.56e-19	41893
rs9277767	ENSG00000230313	6	33129529	1.64e-19	HCG24
rs17468652	ENSG00000146707	7	76507072	1.65e-19	POMZP3
rs7838506	ENSG00000034239	8	48845482	1.66e-19	EFCAB1
rs3135365	ENSG00000196126	6	32421478	1.66e-19	HLA-DRB1
rs9614657	ENSG00000128408	22	45390859	1.68e-19	RIBC2
rs2153451	ENSG00000084628	1	31177972	1.7e-19	NKAIN1
rs136458	ENSG00000128276	22	32188723	1.77e-19	RFPL3
rs136477	ENSG00000128276	22	32192365	1.77e-19	RFPL3
rs1904435	ENSG00000168903	5	180895735	1.81e-19	BTNL3
rs12444423	ENSG00000259954	16	27455657	1.99e-19	IL21R-AS1
rs17809278	ENSG00000134545	12	10510617	2.03e-19	KLRC1
rs17249336	ENSG00000226686	19	37950496	2.08e-19	LINC01535
rs5758368	ENSG00000172346	22	41466284	2.28e-19	CSDC2
rs271151	ENSG00000231023	6	132950181	2.33e-19	LINC00326
rs771463	ENSG00000223745	1	93348442	2.36e-19	CCDC18-AS1
rs2894254	ENSG00000253570	6	32377912	2.49e-19	RNF5P1
rs2365344	ENSG00000187534	12	53616193	2.5e-19	PRR13P5
rs9614462	ENSG00000128408	22	45355351	2.51e-19	RIBC2
rs9607885	ENSG00000100197	22	42182590	2.51e-19	CYP2D6
rs782239	ENSG00000227207	1	72442454	2.62e-19	RPL31P12
rs136575	ENSG00000128408	22	45373365	2.77e-19	RIBC2
rs11654658	ENSG00000214941	17	16304141	2.89e-19	ZSWIM7
rs12911210	ENSG00000188388	15	84123331	3.02e-19	GOLGA6L3
rs136460	ENSG00000128276	22	32188839	3.17e-19	RFPL3
rs12423746	ENSG00000003056	12	8960406	3.22e-19	M6PR
rs1805733	ENSG00000003056	12	8936676	3.3e-19	M6PR
rs2870784	ENSG00000239335	12	66088600	3.35e-19	LLPH-AS1
rs1323626	ENSG00000223745	1	93398340	3.38e-19	CCDC18-AS1
rs17005485	ENSG00000229450	4	119727332	3.42e-19	#N/A
rs10899433	ENSG00000246174	11	78038182	3.47e-19	KCTD21-AS1
rs3898937	ENSG00000180481	12	75553864	3.83e-19	GLIPR1L2
rs6956974	ENSG00000230658	7	23212699	3.88e-19	KLHL7-AS1
rs6961109	ENSG00000230658	7	23212794	3.88e-19	KLHL7-AS1
rs204991	ENSG00000253570	6	32193589	3.94e-19	RNF5P1
rs204989	ENSG00000253570	6	32194075	3.94e-19	RNF5P1
rs2058539	ENSG00000229644	7	106276191	4.17e-19	NAMPTP1
rs3740558	ENSG00000183605	10	119159667	4.33e-19	SFXN4
rs136457	ENSG00000128276	22	32188672	4.44e-19	RFPL3
rs613632	ENSG00000261126	18	80082134	4.58e-19	RBFADN
rs11633606	ENSG00000188388	15	84561969	5e-19	GOLGA6L3
rs232331	ENSG00000260372	18	26926582	5.2e-19	AQP4-AS1
rs11715770	ENSG00000136059	3	37989256	5.22e-19	VILL
rs9996382	ENSG00000229450	4	119229857	5.29e-19	#N/A
rs204990	ENSG00000253570	6	32193653	5.67e-19	RNF5P1
rs202664	ENSG00000172346	22	41417882	6.49e-19	CSDC2
rs202657	ENSG00000172346	22	41448782	6.49e-19	CSDC2
rs2180172	ENSG00000112599	6	42200804	6.7e-19	GUCA1B
rs2015319	ENSG00000140623	16	4886279	6.89e-19	41893
rs4882631	ENSG00000180481	12	75551127	7.41e-19	GLIPR1L2
rs7600835	ENSG00000228389	2	171665317	7.51e-19	#N/A
rs2564929	ENSG00000242142	3	53084188	7.64e-19	SERBP1P3
rs4424082	ENSG00000112599	6	42226497	8.28e-19	GUCA1B
rs2531831	ENSG00000216901	6	28420988	8.42e-19	ZNF603P
rs1476911	ENSG00000003056	12	8938263	8.83e-19	M6PR
rs11180474	ENSG00000180481	12	75359463	9.74e-19	GLIPR1L2
rs6442008	ENSG00000241186	3	46604263	9.93e-19	TDGF1
rs2180174	ENSG00000112599	6	42200232	1.1e-18	GUCA1B
rs964898	ENSG00000172346	22	41746302	1.14e-18	CSDC2
rs4882062	ENSG00000134612	11	48431719	1.2e-18	FOLH1B
rs10741124	ENSG00000233261	10	26980320	1.38e-18	FAM238A
rs5764698	ENSG00000128408	22	45354103	1.45e-18	RIBC2
rs823154	ENSG00000162877	1	205793278	1.46e-18	PM20D1
rs4779820	ENSG00000134160	15	31102607	1.73e-18	TRPM1
rs202617	ENSG00000172346	22	41426789	1.74e-18	CSDC2
rs403491	ENSG00000234177	2	104779833	1.92e-18	LINC01114
rs384964	ENSG00000234177	2	104782394	1.92e-18	LINC01114
rs2549780	ENSG00000164308	5	96881080	1.94e-18	ERAP2
rs10870505	ENSG00000177084	12	132740347	1.97e-18	POLE
rs7554117	ENSG00000204219	1	23468289	1.99e-18	TCEA3
rs10820978	ENSG00000188312	9	92458319	2e-18	CENPP
rs106860	ENSG00000172346	22	41444403	2e-18	CSDC2
rs4377346	ENSG00000172965	2	111428267	2.04e-18	MIR4435-2HG
rs6577089	ENSG00000225760	13	112535807	2.05e-18	LINC00431
rs9604361	ENSG00000225760	13	112569947	2.05e-18	LINC00431
rs1818950	ENSG00000188388	15	84053769	2.19e-18	GOLGA6L3
rs376337	ENSG00000234177	2	104785366	2.19e-18	LINC01114
rs2900554	ENSG00000256274	12	10982102	2.5e-18	TAS2R64P
rs2900578	ENSG00000256274	12	11027605	2.5e-18	TAS2R64P
rs3809579	ENSG00000134160	15	31102119	2.56e-18	TRPM1
rs2211443	ENSG00000231976	10	26966247	2.65e-18	FAM238B
rs5761552	ENSG00000260065	22	26474536	2.79e-18	#N/A
rs1799211	ENSG00000243566	7	76611360	2.79e-18	UPK3B
rs900237	ENSG00000034239	8	48683581	2.88e-18	EFCAB1
rs2369832	ENSG00000113971	3	132718546	2.89e-18	NPHP3
rs3855846	ENSG00000134612	11	49390651	2.94e-18	FOLH1B
rs11015418	ENSG00000231976	10	26952851	3.02e-18	FAM238B
rs11176082	ENSG00000239335	12	66186955	3.05e-18	LLPH-AS1
rs2366988	ENSG00000180481	12	75565078	3.05e-18	GLIPR1L2
rs17036537	ENSG00000119888	2	47355022	3.06e-18	EPCAM
rs12675271	ENSG00000221947	8	70689774	3.09e-18	XKR9
rs11611106	ENSG00000003056	12	8907608	3.13e-18	M6PR
rs11577282	ENSG00000235655	1	226099921	3.13e-18	H3F3AP4
rs12938397	ENSG00000214941	17	16282786	3.19e-18	ZSWIM7
rs4820444	ENSG00000172346	22	41806602	3.24e-18	CSDC2
rs7955992	ENSG00000134545	12	10553637	3.32e-18	KLRC1
rs6547711	ENSG00000240935	2	87149821	3.47e-18	PLGLA
rs9634253	ENSG00000180481	12	75531372	3.62e-18	GLIPR1L2
rs9369346	ENSG00000112599	6	42191394	3.81e-18	GUCA1B
rs139572	ENSG00000172346	22	41818528	3.93e-18	CSDC2
rs11758849	ENSG00000203875	6	85998544	3.93e-18	SNHG5
rs16839527	ENSG00000113971	3	132714013	4.15e-18	NPHP3
rs5065	ENSG00000242349	1	11846011	4.16e-18	NPPA-AS1
rs3774800	ENSG00000197582	3	49297335	4.18e-18	GPX1P1
rs199530	ENSG00000265315	17	46759287	4.23e-18	RN7SL199P
rs199530	ENSG00000265411	17	46759287	4.23e-18	RN7SL656P
rs1805732	ENSG00000003056	12	8938296	4.23e-18	M6PR
rs2297441	ENSG00000236650	20	63696229	4.23e-18	#N/A
rs4687701	ENSG00000242142	3	53087260	4.94e-18	SERBP1P3
rs11597667	ENSG00000174194	10	46009308	4.96e-18	#N/A
rs17004811	ENSG00000099974	22	24008384	5.18e-18	DDTL
rs4963126	ENSG00000177042	11	656845	5.33e-18	TMEM80
rs909921	ENSG00000197253	16	1223803	5.43e-18	TPSB2
rs9994651	ENSG00000229450	4	119666648	5.44e-18	#N/A
rs1555024	ENSG00000204219	1	23459710	5.65e-18	TCEA3
rs7814274	ENSG00000221947	8	70658176	5.71e-18	XKR9
rs12042181	ENSG00000198468	1	212915152	5.82e-18	FLVCR1-AS1
rs853683	ENSG00000216901	6	28327262	5.82e-18	ZNF603P
rs11048338	ENSG00000003056	12	8968766	5.95e-18	M6PR
rs3002071	ENSG00000237636	13	19374280	6.03e-18	ANKRD26P3
rs9551398	ENSG00000237636	13	19378819	6.03e-18	ANKRD26P3
rs198391	ENSG00000242349	1	11816360	6.13e-18	NPPA-AS1
rs5751770	ENSG00000218537	22	23910655	6.41e-18	MIF-AS1
rs535107	ENSG00000242349	1	11829411	6.45e-18	NPPA-AS1
rs198413	ENSG00000242349	1	11840745	6.48e-18	NPPA-AS1
rs7724036	ENSG00000197083	5	150905246	6.49e-18	ZNF300P1
rs9925462	ENSG00000257017	16	71966296	6.52e-18	HP
rs2154594	ENSG00000218537	22	23911868	6.68e-18	MIF-AS1
rs11741569	ENSG00000152348	5	82030091	7.53e-18	ATG10
rs7830550	ENSG00000221947	8	70658196	7.57e-18	XKR9
rs5751141	ENSG00000172346	22	41711741	7.62e-18	CSDC2
rs6888977	ENSG00000205464	5	82237916	8.04e-18	ATP6AP1L
rs2010481	ENSG00000256274	12	11027741	8.35e-18	TAS2R64P
rs10829147	ENSG00000231976	10	26963090	8.62e-18	FAM238B
rs3850610	ENSG00000186322	15	82552642	8.8e-18	#N/A
rs1732887	ENSG00000239335	12	66187836	9.18e-18	LLPH-AS1
rs1918310	ENSG00000243708	15	41773055	9.95e-18	PLA2G4B
[truncated: 3,392 more rows]
